# Supplementary material for: Phylointeractomics reconstructs functional evolution of protein binding
Source: Nat Commun. 2017 Feb 8;8:14334. doi: 10.1038/ncomms14334 (PMC5309834; doi:10.1038/ncomms14334)
Supplement: Supplementary Data 1 — Label-free results covering the entire data set of telomeric pull-downs in 16 vertebrate species. [file ncomms14334-s2.xlsx]

## Sheet: supplementary_data_1
label-free results covering the entire data set of telomeric pulldowns
in 16 vertebrate species	HumanSymbols	HumanSymbolsAbbreviated	ID	Diff	S.PValue
Axolotl	RFX1,RFX2,RFX3	RFX(1,2,3)	NT_02000010050.2;NT_02000010050.1	-1.44397	0.136684
Axolotl	HEATR1	HEATR1	NT_02000010243.1	-0.730225	0.177901
Axolotl	PDS5A,PDS5B	PDS(5A,5B)	NT_02000010266.2;NT_02000010266.1	-0.0916573	0.862059
Axolotl	KHDRBS3	KHDRBS3	NT_02000010277.1;NT_02000010277.2	-0.936025	0.24356
Axolotl	NOC3L	NOC3L	NT_02000010280.1	-0.106026	0.832413
Axolotl	CMSS1	CMSS1	NT_02000010316.1	0.0430842	0.942399
Axolotl	FLNB	FLNB	NT_02000010320.1	0.664306	0.326302
Axolotl	TEX10	TEX10	NT_02000010324.1	0.680475	0.21906
Axolotl			NT_02000010328.1	0.126583	0.942696
Axolotl	PEX11G	PEX11G	NT_02000010365.1	1.13639	0.130913
Axolotl	EFCAB2	EFCAB2	NT_02000010417.1	0.254355	0.695441
Axolotl	FAM20B	FAM20B	NT_02000010432.1;NT_02000010432.2	1.17858	0.0777566
Axolotl	SCAF4	SCAF4	NT_02000010447.1	-2.04551	0.00493703
Axolotl	BDH1	BDH1	NT_02000010462.1	0.26334	0.644174
Axolotl	EIF5B	EIF5B	NT_02000010490.1	0.177489	0.788815
Axolotl			NT_02000010514.1	-2.28891	0.0328482
Axolotl	RCC1	RCC1	NT_02000010523.2;NT_02000010523.1	0.247348	0.8149
Axolotl	RSRC2	RSRC2	NT_02000010530.1	-0.226939	0.813275
Axolotl	FEN1	FEN1	NT_02000010535.1	0.0608338	0.909111
Axolotl	PIP4K2C	PIP4K2C	NT_02000010549.1	-0.15392	0.799575
Axolotl	SF3A1	SF3A1	NT_02000010559.1	-0.124722	0.840132
Axolotl	XRCC6	XRCC6	NT_02000010563.1	0.478064	0.343527
Axolotl	INCENP	INCENP	NT_02000010564.1	-0.0359223	0.952519
Axolotl	PPAN-P2RY11	PPAN-P2RY11	NT_02000010584.1	0.0136322	0.978946
Axolotl	NGDN	NGDN	NT_02000010596.1	-0.679549	0.287701
Axolotl	PPP1CB	PPP1CB	NT_02000010606.1	0.164674	0.804589
Axolotl	CDKN2AIPNL	CDKN2AIPNL	NT_02000010611.1	-1.10143	0.329638
Axolotl	ACTR3,ACTR3B	ACTR(3,3B)	NT_02000010612.1	0.652473	0.245825
Axolotl	NOP10	NOP10	NT_02000010634.1	0.343347	0.523402
Axolotl	CYC1	CYC1	NT_02000010636.1	0.57528	0.359854
Axolotl	SEPT7	SEPT7	NT_02000010637.1;NT_02000026691.1	-0.606224	0.590849
Axolotl	SNRPN	SNRPN	NT_02000010647.1	-0.556416	0.402778
Axolotl	RPL27	RPL27	NT_02000010658.1	0.215251	0.690519
Axolotl	RPL35A	RPL35A	NT_02000010660.1	-0.100563	0.872214
Axolotl	RPL7	RPL7	NT_02000010661.1	0.168937	0.759111
Axolotl	TPM1	TPM1	NT_02000010663.1	0.321343	0.577443
Axolotl	TPM2	TPM2	NT_02000010663.2	0.581727	0.248567
Axolotl	RPS12	RPS12	NT_02000010665.1	-0.550344	0.297985
Axolotl	RPS18	RPS18	NT_02000010666.1	0.198106	0.730629
Axolotl	RPS23	RPS23	NT_02000010668.1	0.475513	0.456333
Axolotl	RPS3	RPS3	NT_02000010669.1	-0.403269	0.431974
Axolotl	RPL19	RPL19	NT_02000010670.1	0.473289	0.497728
Axolotl	RPS28	RPS28	NT_02000010671.1	-0.945546	0.219102
Axolotl	RPL8	RPL8	NT_02000010672.1	-0.683081	0.218516
Axolotl	RPL12	RPL12	NT_02000010673.1	-0.574882	0.332657
Axolotl			NT_02000010674.1	-0.965804	0.0842496
Axolotl	TAGLN2	TAGLN2	NT_02000010676.1	0.311151	0.619077
Axolotl	RPL22L1	RPL22L1	NT_02000010680.2;NT_02000010680.1	0.333345	0.620639
Axolotl	RPL31	RPL31	NT_02000010682.1	0.0719578	0.901217
Axolotl	RPL23A	RPL23A	NT_02000010685.1	-0.0483537	0.943637
Axolotl	EEF2,EFTUD2	EEF2,EFTUD2	NT_02000010686.1	-0.0781135	0.901682
Axolotl	FBL	FBL	NT_02000010687.1	0.411543	0.424605
Axolotl	RPLP2	RPLP2	NT_02000010693.1	-0.407634	0.417504
Axolotl	H2AFY2	H2AFY2	NT_02000010696.1	-0.656116	0.238496
Axolotl	BANF1	BANF1	NT_02000010703.1	0.354677	0.502233
Axolotl	EIF2S2	EIF2S2	NT_02000010705.1	0.68945	0.42741
Axolotl	SNRNP70	SNRNP70	NT_02000010708.1;NT_02000010708.2	-0.688768	0.214854
Axolotl	ATP5L	ATP5L	NT_02000010710.1	0.27666	0.636907
Axolotl	SNRPD1	SNRPD1	NT_02000010712.1	-0.540316	0.358759
Axolotl	RPS4X	RPS4X	NT_02000010713.1	0.881037	0.156841
Axolotl	GNB2L1	GNB2L1	NT_02000010718.1	-0.307469	0.580041
Axolotl	DCTN2	DCTN2	NT_02000010719.1;NT_02000010719.2	0.551322	0.486056
Axolotl	ZNF638	ZNF638	NT_02000010724.1	-0.111946	0.849316
Axolotl	SUGP2	SUGP2	NT_02000010729.1	-1.19474	0.050761
Axolotl	USMG5	USMG5	NT_02000010733.1	0.521307	0.553175
Axolotl	HNRNPC	HNRNPC	NT_02000010739.1	-0.893743	0.101794
Axolotl	CALU	CALU	NT_02000010744.1	-0.508127	0.445333
Axolotl	SNRPE	SNRPE	NT_02000010757.1	-0.566561	0.367759
Axolotl	CTNNB1,JUP	CTNNB1,JUP	NT_02000010764.1	0.400313	0.449699
Axolotl	HDGF	HDGF	NT_02000010768.1	0.47472	0.550469
Axolotl	RBBP4,RBBP7	RBBP(4,7)	NT_02000010771.1	-0.186672	0.788775
Axolotl	SPTAN1,SPTB,SPTBN1,SPTBN2,SPTBN4,SPTBN5	SPTB,SPTAN1,SPTBN(1,2,4,5)	NT_02000010772.1	0.274038	0.597395
Axolotl	PHF5A	PHF5A	NT_02000010773.1	-0.681262	0.276901
Axolotl			NT_02000010774.1	-0.388511	0.485889
Axolotl	SLTM	SLTM	NT_02000010781.1	-0.894689	0.124645
Axolotl	GAR1	GAR1	NT_02000010783.1	0.448981	0.408967
Axolotl	RPL13A	RPL13A	NT_02000010787.1	0.100415	0.847765
Axolotl	EME1	EME1	NT_02000010793.2;NT_02000010793.1	0.0234239	0.971053
Axolotl	HIST1H1E	HIST1H1E	NT_02000010796.1	0.334034	0.538486
Axolotl	SUGP2	SUGP2	NT_02000010802.1	-1.07386	0.0564767
Axolotl	NCOA5	NCOA5	NT_02000010803.2;NT_02000010803.1	-0.337201	0.647513
Axolotl	CAPN1,CAPN11,CAPN2,CAPN3,CAPN8,CAPN9	CAPN(1,11,2,...)	NT_02000010806.1	0.0727718	0.903311
Axolotl	CAPZA2	CAPZA2	NT_02000010813.1	0.457247	0.397215
Axolotl	SSRP1	SSRP1	NT_02000010816.2;NT_02000010816.1	-0.35756	0.51104
Axolotl	PHB	PHB	NT_02000010820.1	0.7328	0.182392
Axolotl	YTHDF1,YTHDF2,YTHDF3	YTHDF(1,2,3)	NT_02000010830.1;NT_02000010830.2;NT_02000041957.1;NT_02000037220.1;NT_02000037220.2;NT_02000037220.3	-0.232384	0.672355
Axolotl	WDR12	WDR12	NT_02000010833.1	-0.288032	0.584198
Axolotl	POLB	POLB	NT_02000010838.1	0.159974	0.792926
Axolotl	PCCB	PCCB	NT_02000010839.1	-4.45818	0.00158907
Axolotl	HNRNPD	HNRNPD	NT_02000010852.2;NT_02000010852.1	-0.690743	0.224058
Axolotl	SRRM2	SRRM2	NT_02000010853.1	-1.22742	0.0516765
Axolotl	PLD3	PLD3	NT_02000010858.1;NT_02000010858.2	0.74698	0.21385
Axolotl	CHD3,CHD4,CHD5	CHD(3,4,5)	NT_02000010862.1	-0.272607	0.676131
Axolotl	MYBBP1A	MYBBP1A	NT_02000010865.1	0.0185195	0.970915
Axolotl	SPEN	SPEN	NT_02000010922.1	-0.94815	0.104133
Axolotl	EFTUD2	EFTUD2	NT_02000010926.1	-0.64759	0.231828
Axolotl	ILF2	ILF2	NT_02000010927.1	0.226267	0.669429
Axolotl	CLK3	CLK3	NT_02000010932.1	0.175871	0.759093
Axolotl	RRP8	RRP8	NT_02000010940.1	-0.42401	0.482043
Axolotl	HNRNPUL1	HNRNPUL1	NT_02000010942.1	0.279541	0.633987
Axolotl	ABCF2	ABCF2	NT_02000010952.1	-0.294903	0.563401
Axolotl	SCAF4	SCAF4	NT_02000010971.1	-2.87762	0.00225977
Axolotl	GOLIM4	GOLIM4	NT_02000010973.1;NT_02000010973.2	1.83215	0.0170566
Axolotl	DDX27	DDX27	NT_02000010982.1	-0.190454	0.713257
Axolotl	NCL	NCL	NT_02000010986.1	-0.448198	0.398999
Axolotl	PHRF1	PHRF1	NT_02000010990.1	-0.737131	0.18001
Axolotl	TRMT1L	TRMT1L	NT_02000010992.1;NT_02000010992.2	-0.0986121	0.85389
Axolotl	EIF3A	EIF3A	NT_02000010998.1	-0.067441	0.898439
Axolotl	MYH1,MYH10,MYH11,MYH13,MYH14,MYH15,MYH2,MYH3,MYH4,MYH6,MYH7,MYH8,MYH9	MYH(1,10,11,...)	NT_02000011024.1	0.439804	0.395492
Axolotl	CKAP5	CKAP5	NT_02000011025.2;NT_02000011025.1	0.22075	0.69537
Axolotl	RBM45	RBM45	NT_02000011030.1	-0.738661	0.177356
Axolotl	SCAF1	SCAF1	NT_02000011036.1	-0.620848	0.24347
Axolotl	SMC1A,SMC1B	SMC(1A,1B)	NT_02000011041.1	-1.25402	0.221588
Axolotl	TMEM35	TMEM35	NT_02000011046.1	0.256836	0.73941
Axolotl	CPSF7	CPSF7	NT_02000011052.1	0.309837	0.737704
Axolotl	MPC1	MPC1	NT_02000011061.1	0.816315	0.186474
Axolotl	SLC25A10	SLC25A10	NT_02000011078.1	0.934764	0.143632
Axolotl	CGN	CGN	NT_02000011152.1	0.00717748	0.992088
Axolotl	CLTC,CLTCL1	CLTC,CLTCL1	NT_02000011166.1;NT_02000028266.2;NT_02000028266.1	0.391068	0.483581
Axolotl	RBM15	RBM15	NT_02000011283.1	-0.940087	0.099891
Axolotl	CXorf56	CXorf56	NT_02000011286.1	-0.704654	0.264064
Axolotl	POLR2C	POLR2C	NT_02000011305.1	-0.87356	0.333275
Axolotl	NOL11	NOL11	NT_02000011369.1	-0.199007	0.721109
Axolotl	ZNF800	ZNF800	NT_02000011386.1	0.156907	0.758707
Axolotl	RFC5	RFC5	NT_02000011395.1	0.0252711	0.963612
Axolotl	TMOD3	TMOD3	NT_02000011424.1	0.46458	0.375018
Axolotl	BIRC5	BIRC5	NT_02000011448.1	-0.59961	0.540212
Axolotl			NT_02000011466.1	-0.831148	0.209621
Axolotl	IQCG	IQCG	NT_02000011495.1	0.430695	0.459169
Axolotl	CARD6	CARD6	NT_02000011500.1	-1.10831	0.153124
Axolotl	GNL3	GNL3	NT_02000011515.1;NT_02000011515.2	0.321784	0.519264
Axolotl	MRPL17	MRPL17	NT_02000011532.1	0.648751	0.326033
Axolotl	ARPC2	ARPC2	NT_02000011586.1	0.437809	0.472654
Axolotl	VAPB	VAPB	NT_02000011591.1	-0.266181	0.826588
Axolotl	IMP4	IMP4	NT_02000011665.1	-0.532097	0.439726
Axolotl	STAU1	STAU1	NT_02000011701.1;NT_02000011701.2	-0.470568	0.370235
Axolotl	ZNF318	ZNF318	NT_02000011704.1	-0.937647	0.211373
Axolotl	RSBN1,RSBN1L	RSBN(1,1L)	NT_02000011714.1	-0.370041	0.473928
Axolotl			NT_02000011721.1	-1.76011	0.23023
Axolotl	DCTN4	DCTN4	NT_02000011743.1;NT_02000011743.2	0.608574	0.298815
Axolotl	C16orf88	C16orf88	NT_02000011754.1	0.640594	0.238411
Axolotl	C16orf88	C16orf88	NT_02000011754.2	0.495407	0.540301
Axolotl	HDAC1,HDAC2	HDAC(1,2)	NT_02000011755.1	0.37883	0.524702
Axolotl	MYH1,MYH10,MYH11,MYH13,MYH14,MYH15,MYH2,MYH3,MYH4,MYH6,MYH7,MYH8,MYH9	MYH(1,10,11,...)	NT_02000011764.2;NT_02000011764.1	0.404453	0.422479
Axolotl	PRPF38A	PRPF38A	NT_02000011811.1	-0.91761	0.221676
Axolotl	TUBG1,TUBG2	TUBG(1,2)	NT_02000011842.1	-0.678836	0.595447
Axolotl	BEND7	BEND7	NT_02000011881.1	5.07367	0.00205529
Axolotl	DCAF13	DCAF13	NT_02000011922.1	-0.176551	0.743068
Axolotl	CCNK	CCNK	NT_02000011967.2	-0.191741	0.744353
Axolotl	MSANTD3	MSANTD3	NT_02000012339.2;NT_02000012339.1	-1.42732	0.0516255
Axolotl	PRPF6	PRPF6	NT_02000012368.1	-0.053009	0.94087
Axolotl	C3orf58	C3orf58	NT_02000012475.1	1.63894	0.0137953
Axolotl	RBM15	RBM15	NT_02000012498.1	-0.330557	0.52646
Axolotl	DHX36,DHX57	DHX(36,57)	NT_02000012507.1	-0.818776	0.241902
Axolotl	ATF1,CREM	ATF1,CREM	NT_02000012855.1;NT_02000040604.1	-1.89175	0.234116
Axolotl	FADS2	FADS2	NT_02000013005.1	0.982913	0.159322
Axolotl	PURA	PURA	NT_02000013034.1	-3.43483	0.00492487
Axolotl	RFX4	RFX4	NT_02000013437.1	0.0590084	0.934392
Axolotl	HLTF	HLTF	NT_02000013484.1	-0.645307	0.24058
Axolotl	PPP1R12A,PPP1R12B	PPP(1R12A,1R12B)	NT_02000013590.2;NT_02000013590.1	0.397311	0.524715
Axolotl	USP45	USP45	NT_02000013602.1	-1.91253	0.211221
Axolotl	DBT	DBT	NT_02000013605.1	-5.32407	0.00300814
Axolotl	LARP1,LARP1B	LARP(1,1B)	NT_02000013834.1	-0.496725	0.422934
Axolotl	TFIP11	TFIP11	NT_02000013948.1	-0.0967101	0.896243
Axolotl	PCCA	PCCA	NT_02000014010.1	-1.26049	0.0596149
Axolotl	ZC3H18	ZC3H18	NT_02000014026.1	-0.552486	0.298142
Axolotl	UTP11L	UTP11L	NT_02000014078.1	-0.583228	0.306343
Axolotl	AVIL,GSN,SCIN,VIL1,VILL	AVIL,GSN,SCIN,VIL(1,L)	NT_02000014091.1	0.437822	0.41792
Axolotl	SMARCA2,SMARCA4	SMARCA(2,4)	NT_02000014099.4;NT_02000014099.2;NT_02000014099.3;NT_02000014099.1	-0.937138	0.172709
Axolotl	WDR43	WDR43	NT_02000014125.1	-0.27071	0.621962
Axolotl	CCDC137	CCDC137	NT_02000014137.1	0.198255	0.745239
Axolotl	H2AFY	H2AFY	NT_02000014207.2;NT_02000014207.1	-0.552386	0.290064
Axolotl	SON	SON	NT_02000014234.1;NT_02000014234.2	-1.25766	0.0549656
Axolotl	SCAF11	SCAF11	NT_02000014324.1	-0.836765	0.187177
Axolotl	MPHOSPH10	MPHOSPH10	NT_02000014325.1	-0.315183	0.614732
Axolotl	AKAP8	AKAP8	NT_02000014359.1	-0.367285	0.650663
Axolotl	DPM1	DPM1	NT_02000014379.2;NT_02000014379.1	-0.300672	0.631412
Axolotl	EIF5A	EIF5A	NT_02000014392.1;NT_02000014392.2	-1.41315	0.624527
Axolotl	TAF5	TAF5	NT_02000014404.1	-2.47866	0.045997
Axolotl	ABCD3	ABCD3	NT_02000014456.1	0.895347	0.150018
Axolotl	TRIM11	TRIM11	NT_02000014505.1	0.0504149	0.920327
Axolotl	RAI14	RAI14	NT_02000014522.2;NT_02000014522.1	0.442594	0.386708
Axolotl	CHCHD3	CHCHD3	NT_02000014567.1	1.18249	0.373494
Axolotl	ZBP1	ZBP1	NT_02000014643.2	-2.37443	0.115108
Axolotl	CETN3	CETN3	NT_02000014653.3;NT_02000014653.2	-1.02787	0.111385
Axolotl	NOP2	NOP2	NT_02000014750.1	-0.304321	0.654052
Axolotl	ABCE1	ABCE1	NT_02000014767.1	-0.0793475	0.888019
Axolotl	SRSF11	SRSF11	NT_02000014795.1;NT_02000014795.2	-0.94743	0.103644
Axolotl	RPN1	RPN1	NT_02000014835.1	0.206949	0.722898
Axolotl	NCOA5	NCOA5	NT_02000014855.4;NT_02000014855.3;NT_02000014855.2;NT_02000014855.1	-0.302928	0.587761
Axolotl	SSB	SSB	NT_02000014858.1	-1.08148	0.0830149
Axolotl	MAGOHB	MAGOHB	NT_02000014860.1	-0.518554	0.406723
Axolotl	XRN2	XRN2	NT_02000014883.1	-0.958017	0.115253
Axolotl	ACTG1	ACTG1	NT_02000014925.1	0.0821528	0.886741
Axolotl	SUGP2	SUGP2	NT_02000015016.1;NT_02000015016.2	-0.50161	0.32754
Axolotl	FUS	FUS	NT_02000015028.1	-0.226768	0.871908
Axolotl	ATP5J2	ATP5J2	NT_02000015037.1	0.921085	0.148024
Axolotl	P4HB	P4HB	NT_02000015047.1	-0.00718073	0.995102
Axolotl	HMGB3	HMGB3	NT_02000015050.1	0.279062	0.682308
Axolotl	SRSF1	SRSF1	NT_02000015051.1	-1.09272	0.135594
Axolotl	CTNNB1,JUP	CTNNB1,JUP	NT_02000015059.2;NT_02000015059.1	0.188255	0.805503
Axolotl	U2AF2	U2AF2	NT_02000015060.1	0.694643	0.210389
Axolotl	SAFB	SAFB	NT_02000015066.2;NT_02000015066.1	-0.205377	0.816922
Axolotl	RPL24	RPL24	NT_02000015086.1	0.29176	0.606632
Axolotl	RPL15	RPL15	NT_02000015087.1	-0.445732	0.413672
Axolotl	RPS3A	RPS3A	NT_02000015092.1	0.526081	0.349613
Axolotl	YWHAG,YWHAH,YWHAQ	YWHA(G,H,Q)	NT_02000015094.1;NT_02000042626.1;NT_02000038403.1	0.0293673	0.969846
Axolotl	RPS20	RPS20	NT_02000015100.1	-0.334603	0.547771
Axolotl	RPL23	RPL23	NT_02000015102.1	-0.205508	0.696245
Axolotl	RPL14	RPL14	NT_02000015106.1	-0.0753015	0.906432
Axolotl	PPIF	PPIF	NT_02000015111.1	-0.326323	0.712373
Axolotl	RPS2	RPS2	NT_02000015118.1	0.207367	0.688959
Axolotl	RPS6	RPS6	NT_02000015121.1	0.330872	0.566586
Axolotl	HNRNPA3	HNRNPA3	NT_02000015122.1	-0.143066	0.865054
Axolotl	CALM2	CALM2	NT_02000015125.2;NT_02000015125.1;NT_02000043392.1	0.490838	0.412674
Axolotl	NONO	NONO	NT_02000015130.1;NT_02000015130.2	-1.7865	0.0492208
Axolotl	SLC25A3	SLC25A3	NT_02000015138.1	0.123347	0.899219
Axolotl	RPL4	RPL4	NT_02000015152.1	-0.152655	0.756468
Axolotl	SRSF9	SRSF9	NT_02000015156.1	-0.498093	0.334124
Axolotl	SRSF3	SRSF3	NT_02000015158.1	-1.24525	0.0623446
Axolotl	HNRNPH1,HNRNPH3	HNRNPH(1,3)	NT_02000015166.2;NT_02000015166.1	-0.381014	0.459443
Axolotl	KPNA2	KPNA2	NT_02000015182.1	-0.326078	0.585231
Axolotl	CBX1,CBX3	CBX(1,3)	NT_02000015247.2;NT_02000015247.1;NT_02000037023.1;NT_02000037023.2	-0.363797	0.567264
Axolotl	SUB1	SUB1	NT_02000015256.1	0.368845	0.526821
Axolotl	RPL27A	RPL27A	NT_02000015266.1	0.474711	0.437428
Axolotl	RPL27A	RPL27A	NT_02000015266.3;NT_02000015266.2	0.314829	0.611769
Axolotl	PRKRA	PRKRA	NT_02000015344.2;NT_02000015344.1	-0.510865	0.41749
Axolotl	LETMD1	LETMD1	NT_02000015439.1	1.0485	0.250765
Axolotl	MRPS15	MRPS15	NT_02000015485.1	0.193243	0.838773
Axolotl	SMARCC1,SMARCC2	SMARCC(1,2)	NT_02000015540.2;NT_02000015540.1	-0.354963	0.62159
Axolotl	VWA5A	VWA5A	NT_02000015562.1;NT_02000015562.2	0.388864	0.467654
Axolotl	HADHA	HADHA	NT_02000015578.2;NT_02000015578.1	-0.0555254	0.91718
Axolotl	DRAP1	DRAP1	NT_02000015581.2;NT_02000015581.1	0.263848	0.692173
Axolotl	SHMT2	SHMT2	NT_02000015620.1	0.957931	0.508382
Axolotl	HNRNPR,SYNCRIP	HNRNPR,SYNCRIP	NT_02000015634.1;NT_02000015634.2	1.23022	0.053599
Axolotl	CHMP4A	CHMP4A	NT_02000015655.1	-0.139693	0.841384
Axolotl	ACTR2	ACTR2	NT_02000015660.1	0.357394	0.557297
Axolotl	HP1BP3	HP1BP3	NT_02000015677.1	0.269918	0.605392
Axolotl	MRPL33	MRPL33	NT_02000015681.1	0.153737	0.796982
Axolotl	PDLIM7	PDLIM7	NT_02000015726.1	0.108365	0.879329
Axolotl	THRAP3	THRAP3	NT_02000015826.1	-0.870804	0.121419
Axolotl	THRAP3	THRAP3	NT_02000015826.2	-0.540773	0.514713
Axolotl	TAF1,TAF1L	TAF(1,1L)	NT_02000015828.4;NT_02000015828.3;NT_02000015828.2;NT_02000015828.1	-1.76811	0.228359
Axolotl	RACGAP1	RACGAP1	NT_02000015908.1	-0.384626	0.502084
Axolotl	MCCC2	MCCC2	NT_02000016139.1	-3.51472	0.000723609
Axolotl			NT_02000016273.1	-0.954647	0.0793194
Axolotl	NOL9	NOL9	NT_02000016325.1	-0.39922	0.490878
Axolotl	UTP23	UTP23	NT_02000016344.1	0.0470341	0.942044
Axolotl	SPEN	SPEN	NT_02000016360.1	-0.977184	0.0959039
Axolotl	PRDM2	PRDM2	NT_02000016424.1;NT_02000016424.2	-0.366543	0.546989
Axolotl	RLF,ZNF292	RLF,ZNF292	NT_02000016425.2	-1.02325	0.124192
Axolotl	ALYREF	ALYREF	NT_02000016932.4;NT_02000016932.3;NT_02000016932.1;NT_02000016932.5	0.345472	0.594396
Axolotl	RFC3	RFC3	NT_02000017146.1	-0.083985	0.882228
Axolotl	ZNF182	ZNF182	NT_02000017148.3;NT_02000017148.2;NT_02000017148.1	-0.7502	0.535547
Axolotl	PHRF1	PHRF1	NT_02000017149.2;NT_02000017149.1	-1.03764	0.120056
Axolotl	C19orf66	C19orf66	NT_02000017283.2	-0.632867	0.267605
Axolotl	SRSF4,SRSF6	SRSF(4,6)	NT_02000017424.1	-1.27496	0.0511773
Axolotl	SRSF6	SRSF6	NT_02000017424.4	-0.646294	0.500991
Axolotl	LAS1L	LAS1L	NT_02000017585.1	-0.519296	0.384228
Axolotl	ZNF777	ZNF777	NT_02000017656.1	-1.39136	0.316832
Axolotl	SMARCA1,SMARCA5	SMARCA(1,5)	NT_02000017775.1	0.072749	0.906873
Axolotl	ATL1,ATL2,ATL3	ATL(1,2,3)	NT_02000017918.1	-0.0347215	0.953744
Axolotl	TRMT10C	TRMT10C	NT_02000018021.1	0.104089	0.859126
Axolotl	PEX16	PEX16	NT_02000018083.1	0.651155	0.25929
Axolotl	ZNF18	ZNF18	NT_02000020779.1	0.336538	0.733411
Axolotl	PRDM11	PRDM11	NT_02000020901.1	-0.360347	0.498646
Axolotl	TREX1	TREX1	NT_02000022564.1	-1.04741	0.267205
Axolotl	DHX30	DHX30	NT_02000023360.2;NT_02000023360.1	-0.35014	0.566402
Axolotl			NT_02000023574.1	0.825569	0.403447
Axolotl	ACIN1	ACIN1	NT_02000023724.2	-0.436986	0.391818
Axolotl	HARBI1	HARBI1	NT_02000024414.1	-0.404131	0.510406
Axolotl	RECQL	RECQL	NT_02000024669.3;NT_02000024669.2	1.87282	0.00848845
Axolotl	DUOX1,DUOX2	DUOX(1,2)	NT_02000024771.2;NT_02000024771.1	0.838827	0.146167
Axolotl	ZSCAN31	ZSCAN31	NT_02000025506.1	-0.83047	0.41974
Axolotl	EPB41L3	EPB41L3	NT_02000025634.1	0.20585	0.717685
Axolotl	APTX	APTX	NT_02000025661.1	-1.14724	0.079625
Axolotl	SCAI	SCAI	NT_02000025939.1;NT_02000025939.2	0.0858154	0.88529
Axolotl	FAM208A	FAM208A	NT_02000026282.2;NT_02000026282.4;NT_02000026282.5;NT_02000026282.3	-1.00818	0.117651
Axolotl	HNRNPA0	HNRNPA0	NT_02000026289.1	-0.361539	0.548441
Axolotl	GTPBP4	GTPBP4	NT_02000026369.1	-0.0661721	0.902418
Axolotl	MATR3	MATR3	NT_02000026401.1	-0.716431	0.238994
Axolotl	TPM1	TPM1	NT_02000026416.3;NT_02000026416.2;NT_02000026416.1	0.4504	0.46646
Axolotl	SLTM	SLTM	NT_02000026436.2;NT_02000026436.1;NT_02000026436.3	-0.909907	0.138961
Axolotl	PCBP2	PCBP2	NT_02000026455.2	6.13725	4.20714e-05
Axolotl	PCBP2	PCBP2	NT_02000026455.3	2.32404	0.025556
Axolotl	PCBP2	PCBP2	NT_02000026455.4	1.14342	0.331089
Axolotl	MIA3	MIA3	NT_02000026508.2;NT_02000026508.1	3.44887	0.139477
Axolotl	SNX33	SNX33	NT_02000026597.2	0.381453	0.495862
Axolotl	PUF60	PUF60	NT_02000026599.1;NT_02000026599.2	0.24382	0.638398
Axolotl	RPL7L1	RPL7L1	NT_02000026706.1	-0.372175	0.502186
Axolotl	CNBP	CNBP	NT_02000026707.1	-2.93523	0.0171453
Axolotl	COX6C	COX6C	NT_02000026713.1	2.33702	0.125744
Axolotl	GLYR1	GLYR1	NT_02000026715.2	-0.0114902	0.982237
Axolotl	MSH2	MSH2	NT_02000026829.1	-0.478097	0.616944
Axolotl	RNPS1	RNPS1	NT_02000026886.2;NT_02000026886.1	-1.00863	0.108112
Axolotl	SON	SON	NT_02000026956.2;NT_02000026956.1	-0.786333	0.290176
Axolotl	FLNA,FLNB	FLN(A,B)	NT_02000026987.2;NT_02000026987.1	0.318979	0.536056
Axolotl	PFKL,PFKM,PFKP	PFK(L,M,P)	NT_02000027022.1	0.0335224	0.954061
Axolotl	FHL1	FHL1	NT_02000027065.2;NT_02000027065.1	-0.991494	0.298437
Axolotl	PRPF4B	PRPF4B	NT_02000027077.1	-0.212443	0.672439
Axolotl	PPP1R9A	PPP1R9A	NT_02000027115.2;NT_02000027115.1	0.34185	0.581655
Axolotl	CSDA	CSDA	NT_02000027205.1	-0.594172	0.360563
Axolotl	AATF	AATF	NT_02000027244.1	-0.148921	0.810935
Axolotl	ZMYM2,ZMYM3,ZMYM4	ZMYM(2,3,4)	NT_02000027292.7;NT_02000027292.1;NT_02000027292.3;NT_02000027292.2;NT_02000027292.8;NT_02000027292.5;NT_02000027292.6;NT_02000027292.4	0.0305787	0.960968
Axolotl	RBM12B	RBM12B	NT_02000027320.1	-0.222959	0.686238
Axolotl	SNRPD3	SNRPD3	NT_02000027328.1	-0.513045	0.364955
Axolotl	HSP90AA1,HSP90AB1	HSP(90AA1,90AB1)	NT_02000027346.1	0.102681	0.863104
Axolotl	DNAH1,DNAH10,DNAH11,DNAH12,DNAH14,DNAH17,DNAH2,DNAH3,DNAH5,DNAH6,DNAH7,DNAH8,DNAH9,DNAHC3,DYNC1H1,DYNC2H1	DNAH(1,10,11,...),DNAHC3,DYNC(1H1,2H1)	NT_02000027360.1	0.0372514	0.937597
Axolotl	RPS16	RPS16	NT_02000027434.1	-0.147627	0.816414
Axolotl	CDK11A,CDK11B	CDK(11A,11B)	NT_02000027480.4;NT_02000027480.1;NT_02000027480.2;NT_02000027480.3;NT_02000027480.8;NT_02000027480.6	0.288133	0.591843
Axolotl	LUC7L	LUC7L	NT_02000027494.2;NT_02000027494.1	0.264024	0.635597
Axolotl	LARP7	LARP7	NT_02000027528.1	-0.452964	0.43522
Axolotl	DDX3X,DDX3Y	DDX(3X,3Y)	NT_02000027542.1	-0.0752551	0.884699
Axolotl	HIP1,HIP1R	HIP(1,1R)	NT_02000027544.1	0.20747	0.755357
Axolotl	LGMN	LGMN	NT_02000027589.1	-0.11647	0.942331
Axolotl	GNL2	GNL2	NT_02000027624.1	-0.0994836	0.859035
Axolotl	FSBP	FSBP	NT_02000027722.2;NT_02000027722.1	2.52587	0.00887593
Axolotl	U2AF1L4	U2AF1L4	NT_02000027761.1	0.505892	0.413859
Axolotl	RPL26	RPL26	NT_02000027766.1	0.381172	0.532472
Axolotl	B3GAT1,B3GAT2,B3GAT3	B(3GAT1,3GAT2,3GAT3)	NT_02000027779.1;NT_02000321951.1;NT_02000027518.3	1.16776	0.325264
Axolotl	CDC40	CDC40	NT_02000027847.1	-0.480188	0.368537
Axolotl	ZNF613	ZNF613	NT_02000027868.1	0.275652	0.663338
Axolotl	MECP2	MECP2	NT_02000027874.1	-1.79645	0.0561837
Axolotl	CDCA8	CDCA8	NT_02000027906.1	-0.392316	0.579859
Axolotl	CDK11A,CDK11B	CDK(11A,11B)	NT_02000027974.1	0.602475	0.316046
Axolotl	NCL	NCL	NT_02000027985.1	-0.48859	0.397373
Axolotl	TAF3	TAF3	NT_02000027988.1	-0.42546	0.506555
Axolotl	HNRNPAB	HNRNPAB	NT_02000028035.2;NT_02000028035.1	-0.530225	0.369852
Axolotl	HNRNPU	HNRNPU	NT_02000028131.1	0.367975	0.457546
Axolotl	ACTN1,ACTN2,ACTN3,ACTN4	ACTN(1,2,3,4)	NT_02000028151.4;NT_02000028151.1	0.445704	0.363314
Axolotl	PLIN3	PLIN3	NT_02000028166.1;NT_02000028166.2	0.281192	0.593324
Axolotl	EWSR1	EWSR1	NT_02000028231.1	0.487561	0.654212
Axolotl	ESF1	ESF1	NT_02000028252.1	-0.533234	0.338219
Axolotl	MYH10,MYH11,MYH14,MYH9	MYH(10,11,14,9)	NT_02000028318.1	0.458293	0.367818
Axolotl	RBMS1,RBMS2,RBMS3	RBMS(1,2,3)	NT_02000028348.1;NT_02000030532.2;NT_02000030532.1;NT_02000032844.1	0.148268	0.805431
Axolotl	DHRS7B	DHRS7B	NT_02000028413.1	0.622159	0.27664
Axolotl	UPF1	UPF1	NT_02000028562.1;NT_02000028562.2	-0.724665	0.159644
Axolotl	MYL4	MYL4	NT_02000028687.1	0.476448	0.355247
Axolotl	RFC2	RFC2	NT_02000028716.1	0.0498956	0.926418
Axolotl	OPA3	OPA3	NT_02000028729.1	2.25556	0.0971965
Axolotl	BUD31	BUD31	NT_02000028830.2;NT_02000028830.1	-0.623815	0.466132
Axolotl	TOP1	TOP1	NT_0200002900.1	0.381504	0.607294
Axolotl	ZNF84	ZNF84	NT_02000029020.1	0.69415	0.438683
Axolotl	CTCF	CTCF	NT_02000029118.1	-0.271417	0.685472
Axolotl	ILF3,STRBP	ILF3,STRBP	NT_02000029142.6;NT_02000029142.3;NT_02000029142.8;NT_02000029142.7;NT_02000029142.4;NT_02000029142.1;NT_02000029142.5;NT_02000029142.2	-0.223322	0.690395
Axolotl	FIP1L1	FIP1L1	NT_02000029223.3;NT_02000029223.2;NT_02000029223.4;NT_02000029223.1	-0.256673	0.664238
Axolotl	DNAJC9	DNAJC9	NT_02000029347.1	0.103127	0.831478
Axolotl	TRIP12	TRIP12	NT_02000029355.2;NT_02000029355.1	0.869433	0.35518
Axolotl	ADARB1,ADARB2	ADARB(1,2)	NT_02000029370.1	-0.742879	0.261341
Axolotl	ERH	ERH	NT_02000029560.1	-0.0349812	0.947355
Axolotl	TRA2B	TRA2B	NT_02000029601.2	-1.07291	0.076405
Axolotl	GOLIM4	GOLIM4	NT_02000029645.2;NT_02000029645.1	0.905709	0.188705
Axolotl	FUBP1	FUBP1	NT_02000029652.3;NT_02000029652.4;NT_02000029652.1;NT_02000029652.2	0.0501494	0.966618
Axolotl	TRIM28	TRIM28	NT_02000029655.1;NT_02000029655.2	-0.468893	0.385639
Axolotl	MYH9	MYH9	NT_02000029685.1	0.290283	0.638465
Axolotl	MARCKS	MARCKS	NT_02000029693.2;NT_02000029693.1	0.141367	0.815739
Axolotl	FAM120A,FAM120C	FAM(120A,120C)	NT_02000029694.1;NT_02000029694.2	-0.518271	0.411786
Axolotl	ZNF318	ZNF318	NT_02000029825.1	-0.221302	0.69852
Axolotl	CXorf23	CXorf23	NT_02000029834.2;NT_02000029834.1	-0.738967	0.219838
Axolotl	FUBP3	FUBP3	NT_02000029847.1	-0.381482	0.534975
Axolotl	SERPINB6	SERPINB6	NT_02000029893.2;NT_02000029893.1	0.0273356	0.95942
Axolotl	TCOF1	TCOF1	NT_02000029942.1;NT_02000029942.4;NT_02000029942.2;NT_02000029942.3	0.554268	0.287082
Axolotl	RSL24D1	RSL24D1	NT_02000030168.2;NT_02000030168.1	-0.131759	0.85447
Axolotl	ACTL6A,ACTL6B	ACTL(6A,6B)	NT_02000030171.1	-0.45535	0.439344
Axolotl	OGFOD3	OGFOD3	NT_02000030281.1	0.740977	0.257717
Axolotl	CHTOP	CHTOP	NT_02000030285.1;NT_02000030285.9;NT_02000030285.5;NT_02000030285.2;NT_02000030285.4;NT_02000030285.12;NT_02000030285.8;NT_02000030285.7;NT_02000030285.6;NT_02000030285.3;NT_02000030285.11;NT_02000030285.10	1.14304	0.0880904
Axolotl	ZNF274	ZNF274	NT_02000030349.1	-1.77666	0.32456
Axolotl	MFAP1	MFAP1	NT_02000030353.1	0.693572	0.254006
Axolotl	ZNF638	ZNF638	NT_02000030371.1	-0.42389	0.501984
Axolotl	FAR1,FAR2	FAR(1,2)	NT_02000030414.1	1.20771	0.0580965
Axolotl	AKAP8L	AKAP8L	NT_02000030450.3;NT_02000030450.2	-0.680931	0.215292
Axolotl	IQCD	IQCD	NT_02000030451.1	0.329601	0.536199
Axolotl	NOP9	NOP9	NT_02000030505.1	0.612921	0.255802
Axolotl	RRP15	RRP15	NT_02000030574.1	-0.0174021	0.972815
Axolotl	ZNF638	ZNF638	NT_02000030624.1	-0.552358	0.380733
Axolotl	KPNA3,KPNA4	KPNA(3,4)	NT_02000030661.1	-0.14009	0.809708
Axolotl	DDX24	DDX24	NT_02000030670.1	-0.296097	0.570491
Axolotl	MAK16	MAK16	NT_02000030700.1	-0.652265	0.301731
Axolotl	SIPA1,SIPA1L1,SIPA1L2,SIPA1L3	SIPA(1,1L1,1L2,1L3)	NT_02000030825.4;NT_02000030825.5;NT_02000030825.1;NT_02000030825.3;NT_02000030825.2;NT_02000030825.6	0.803859	0.243213
Axolotl	LRRFIP2	LRRFIP2	NT_02000030919.1;NT_02000030919.2	0.617043	0.311726
Axolotl	NSA2	NSA2	NT_02000030921.1	0.298167	0.625184
Axolotl	SBNO1,SBNO2	SBNO(1,2)	NT_02000030931.5;NT_02000030931.3;NT_02000030931.4;NT_02000030931.2	-0.434911	0.601253
Axolotl	SF3B5	SF3B5	NT_02000030944.1	-0.612106	0.440633
Axolotl	PAPD4	PAPD4	NT_02000031049.1	0.406326	0.449086
Axolotl	FTSJ3	FTSJ3	NT_02000031054.1	0.363791	0.468851
Axolotl	PPOX	PPOX	NT_02000031087.1	0.0516093	0.928027
Axolotl	MYO6	MYO6	NT_02000031092.2;NT_02000031092.1	0.369951	0.476508
Axolotl	DYNC1I1,DYNC1I2	DYNC(1I1,1I2)	NT_02000031122.2;NT_02000031122.1	-1.04177	0.481336
Axolotl	LETM1	LETM1	NT_02000031206.1	0.468881	0.396707
Axolotl	RRP36	RRP36	NT_02000031228.1	0.58392	0.339735
Axolotl	RPL38	RPL38	NT_02000031230.2;NT_02000031230.1	0.19802	0.75447
Axolotl	CTNNA1,CTNNA2,CTNNA3	CTNNA(1,2,3)	NT_02000031239.1	-0.000484708	0.999278
Axolotl	HUWE1	HUWE1	NT_02000031295.2;NT_02000031295.1	2.09755	0.0947782
Axolotl	SUGP2	SUGP2	NT_02000031303.1;NT_02000031303.2	-0.742341	0.190195
Axolotl	SCCPDH	SCCPDH	NT_02000031323.1	0.710959	0.213012
Axolotl	LLPH	LLPH	NT_02000031334.1	0.490722	0.436147
Axolotl	SUGP2	SUGP2	NT_02000031348.2;NT_02000031348.1	-0.380785	0.481734
Axolotl	UBTF	UBTF	NT_02000031377.6;NT_02000031377.2;NT_02000031377.8;NT_02000031377.4;NT_02000031377.3;NT_02000031377.1;NT_02000031377.7;NT_02000031377.5	1.33107	0.0453611
Axolotl	ITGB4	ITGB4	NT_02000031390.2;NT_02000031390.1	-0.304406	0.697649
Axolotl	MRPL15	MRPL15	NT_02000031410.1	0.194801	0.791271
Axolotl	CCDC59	CCDC59	NT_02000031431.1	-0.00231337	0.996866
Axolotl	UTP15	UTP15	NT_02000031453.1	-0.310315	0.593033
Axolotl	ATAD3A,ATAD3B	ATAD(3A,3B)	NT_02000031468.1	0.352466	0.564436
Axolotl	FAR1,FAR2	FAR(1,2)	NT_02000031487.1	1.07066	0.0824645
Axolotl	SMIM4	SMIM4	NT_02000031496.1	-0.293544	0.905848
Axolotl	TECR	TECR	NT_02000031498.3;NT_02000031498.2;NT_02000031498.1	0.977059	0.140591
Axolotl	C1orf131	C1orf131	NT_02000031509.2;NT_02000031509.1	0.544804	0.325162
Axolotl			NT_02000031551.1	-0.616916	0.293038
Axolotl	PABPC1,PABPC1L,PABPC3,PABPC4	PABPC(1,1L,3,4)	NT_02000031556.1;NT_02000031556.3;NT_02000031556.4;NT_02000031556.2	-0.366457	0.539702
Axolotl	XPO5	XPO5	NT_02000031570.1	-0.138315	0.810576
Axolotl	MSI1	MSI1	NT_02000031603.1;NT_02000031603.2	-0.578897	0.303095
Axolotl	TMOD2	TMOD2	NT_02000031648.1	0.442034	0.479609
Axolotl	EIF2B4	EIF2B4	NT_02000031662.1	-0.098983	0.869705
Axolotl	U2AF1,U2AF1L4	U(2AF1,2AF1L4)	NT_02000031681.3;NT_02000031681.5;NT_02000031681.2	0.379323	0.57719
Axolotl	U2AF1	U2AF1	NT_02000031681.4	0.812569	0.442528
Axolotl	SH3BGRL2	SH3BGRL2	NT_02000031741.1	0.671983	0.241085
Axolotl	PHB2	PHB2	NT_02000031754.1	0.630959	0.268476
Axolotl	CSTF3	CSTF3	NT_02000031861.1	-0.111983	0.903424
Axolotl	ZFX,ZFY,ZNF711	ZF(X,Y),ZNF711	NT_02000031870.1;NT_02000130511.2;NT_02000130511.1	-0.0666033	0.914728
Axolotl	CIRH1A	CIRH1A	NT_02000031887.1	-0.288695	0.591769
Axolotl	C11orf48	C11orf48	NT_02000031894.1	0.513218	0.408201
Axolotl	RPF1	RPF1	NT_02000031915.1	-0.0809646	0.882175
Axolotl	EPRS	EPRS	NT_02000031962.1	-0.764078	0.582974
Axolotl	CSTF2	CSTF2	NT_02000031979.1	-1.94456	0.237394
Axolotl	ZNF462	ZNF462	NT_02000031987.4;NT_02000031987.1;NT_02000031987.3;NT_02000031987.2	0.0761559	0.898707
Axolotl	CAPZA1	CAPZA1	NT_02000032003.1	0.551318	0.315265
Axolotl	HNRNPH1	HNRNPH1	NT_02000032034.1	-0.589512	0.291644
Axolotl	EED	EED	NT_02000032041.1	-1.00688	0.443561
Axolotl	DNAJA4	DNAJA4	NT_02000032117.1	0.687916	0.564797
Axolotl	ARPC3	ARPC3	NT_02000032147.1	0.079467	0.924595
Axolotl			NT_02000032166.1	-0.00873943	0.986938
Axolotl	ATP5A1	ATP5A1	NT_02000032170.1	0.1758	0.766123
Axolotl	ARPC1B	ARPC1B	NT_02000032183.1	0.520118	0.345488
Axolotl	RBM4B	RBM4B	NT_02000032190.1	-0.952207	0.107248
Axolotl	HNRNPUL1	HNRNPUL1	NT_02000032205.1	-0.758523	0.208644
Axolotl	DDX17,DDX5	DDX(17,5)	NT_02000032284.1	-0.161269	0.783548
Axolotl	HOXC10,HOXD10	HOXC10,HOXD10	NT_02000032307.1;NT_02000134144.3;NT_02000134144.5;NT_02000134144.7	1.89733	0.073108
Axolotl	ZNF512B	ZNF512B	NT_02000032314.1	-0.168517	0.768361
Axolotl	SEPT9	SEPT9	NT_02000032395.5;NT_02000032395.15;NT_02000032395.14;NT_02000032395.12;NT_02000032395.11;NT_02000032395.1	-0.0977932	0.860726
Axolotl	PHF6	PHF6	NT_02000032421.1	0.0011841	0.99864
Axolotl	HSPD1	HSPD1	NT_02000032435.1	-0.571987	0.582783
Axolotl	MYL12A	MYL12A	NT_02000032460.1	0.466393	0.397918
Axolotl	DHCR24	DHCR24	NT_02000032526.1	0.753216	0.193736
Axolotl	SRSF4	SRSF4	NT_02000032667.1	-0.60335	0.30508
Axolotl	PAXBP1	PAXBP1	NT_02000032690.2;NT_02000032690.1	-0.260355	0.661591
Axolotl	KHSRP	KHSRP	NT_02000032693.2;NT_02000032693.3	-0.0786089	0.947173
Axolotl	AVIL,GSN,SCIN,VIL1	AVIL,GSN,SCIN,VIL1	NT_02000032733.1;NT_02000032733.2	0.744012	0.169958
Axolotl	TPM1,TPM3	TPM(1,3)	NT_02000032749.3;NT_02000032749.2	0.475735	0.508783
Axolotl	TPM3	TPM3	NT_02000032749.4;NT_02000032749.1	0.600947	0.256349
Axolotl	AQR	AQR	NT_02000032769.1	-0.711632	0.22349
Axolotl	PPAPDC2	PPAPDC2	NT_02000032905.1	0.971592	0.213039
Axolotl	ZC3H7A,ZC3H7B	ZC(3H7A,3H7B)	NT_02000032968.1	-0.402347	0.534453
Axolotl	SNRPC	SNRPC	NT_02000033026.1	-0.898498	0.149041
Axolotl	SNRPD2	SNRPD2	NT_02000033034.1	-0.577366	0.309634
Axolotl	SLC25A5	SLC25A5	NT_02000033142.1	0.879283	0.149473
Axolotl	DNAJC13	DNAJC13	NT_02000033165.2;NT_02000033165.1	-0.177251	0.791078
Axolotl	RPS5	RPS5	NT_02000033183.1	0.359574	0.51913
Axolotl			NT_02000033291.1	-0.284222	0.639953
Axolotl	LRCH3	LRCH3	NT_02000033314.1;NT_02000033314.2	0.639085	0.34325
Axolotl	PPP1R12A,PPP1R12B	PPP(1R12A,1R12B)	NT_02000033343.1	0.376721	0.45111
Axolotl	CIRBP	CIRBP	NT_02000033427.2;NT_02000033427.1	-0.188974	0.860597
Axolotl	HNRNPK	HNRNPK	NT_02000033480.1	1.07597	0.126739
Axolotl	HNRNPK	HNRNPK	NT_02000033480.2	0.83273	0.138195
Axolotl	DNAJA2	DNAJA2	NT_02000033487.1	0.0487633	0.932655
Axolotl	RBM39	RBM39	NT_02000033542.1;NT_02000033542.3;NT_02000033542.4;NT_02000033542.2	-0.387652	0.451207
Axolotl	DDX49	DDX49	NT_02000033559.1	0.417467	0.532548
Axolotl	NKRF	NKRF	NT_02000033581.1	-0.654498	0.231697
Axolotl	ADAR	ADAR	NT_02000033600.2;NT_02000033600.1	-0.433653	0.50836
Axolotl	IMP3	IMP3	NT_02000033654.1	-0.735543	0.310759
Axolotl	SF3A1	SF3A1	NT_02000033677.1	-0.869993	0.159272
Axolotl	CHD1,CHD2	CHD(1,2)	NT_02000033760.1	-1.84522	0.162621
Axolotl	CHD1,CHD2	CHD(1,2)	NT_02000033760.2;NT_02000033760.3	-0.187231	0.730806
Axolotl	RBM25	RBM25	NT_02000033764.6;NT_02000033764.8;NT_02000033764.7;NT_02000033764.5;NT_02000033764.4;NT_02000033764.3;NT_02000033764.2;NT_02000033764.1	-1.12318	0.366374
Axolotl	TUBA1A,TUBA1B,TUBA1C,TUBA3C,TUBA3D,TUBA3E,TUBA4A,TUBA8,TUBAL3	TUBA(1A,1B,1C,...),TUBAL3	NT_02000033811.1	-0.0475052	0.9315
Axolotl	SNX18	SNX18	NT_02000033909.1	0.0576581	0.948482
Axolotl	DNAJC19	DNAJC19	NT_02000034004.1	1.04906	0.103051
Axolotl	RPS29	RPS29	NT_02000034051.1	0.327682	0.565592
Axolotl	NOP56	NOP56	NT_02000034116.1;NT_02000034116.3;NT_02000034116.2	0.383721	0.490724
Axolotl	SRP14	SRP14	NT_02000034133.1	-0.244077	0.742389
Axolotl	STRBP	STRBP	NT_02000034193.1	0.878513	0.162042
Axolotl	PEX11B	PEX11B	NT_02000034246.1	0.72311	0.191859
Axolotl	NTN1	NTN1	NT_02000034253.1	-0.0586965	0.935386
Axolotl	SLC25A23,SLC25A24,SLC25A25	SLC(25A23,25A24,25A25)	NT_02000034258.1	0.0543005	0.924285
Axolotl	BMS1	BMS1	NT_02000034282.1	-0.382906	0.442516
Axolotl	ELAVL1	ELAVL1	NT_02000034307.6;NT_02000034307.3;NT_02000034307.5;NT_02000034307.1;NT_02000034307.2;NT_02000034307.4	-0.624119	0.266294
Axolotl	TIA1,TIAL1	TIA1,TIAL1	NT_02000034349.1;NT_02000139474.1	-0.328468	0.573937
Axolotl	HNRNPM	HNRNPM	NT_02000034354.1	-0.473737	0.379574
Axolotl	MYEF2	MYEF2	NT_02000034354.2;NT_02000034354.3	-0.588308	0.290501
Axolotl	TRF1	TRF1	NT_02000034361.1	3.61985	0.172363
Axolotl	NOL8	NOL8	NT_02000034404.1	-0.162286	0.768071
Axolotl	NOP58	NOP58	NT_02000034463.1	0.149965	0.773712
Axolotl	SSFA2	SSFA2	NT_02000034525.1	0.393854	0.433857
Axolotl	ATP5B	ATP5B	NT_02000034540.1	0.411379	0.531788
Axolotl	CEBPZ	CEBPZ	NT_02000034630.1	-0.37032	0.457377
Axolotl	TBL3	TBL3	NT_02000034678.1	-0.14032	0.820173
Axolotl	MBNL1,MBNL2,MBNL3	MBNL(1,2,3)	NT_02000034684.2;NT_02000034684.16;NT_02000034684.6;NT_02000034684.4;NT_02000034684.3;NT_02000034684.20;NT_02000034684.8;NT_02000034684.1;NT_02000034684.17;NT_02000034684.7;NT_02000034684.10;NT_02000034684.21;NT_02000034684.14;NT_02000034684.22;NT_02000034684.12;NT_02000034684.19;NT_02000034684.18;NT_02000034684.9;NT_02000034684.5;NT_02000034684.15;NT_02000034684.13;NT_02000034684.11;NT_020000134…	-0.746591	0.247446
Axolotl	PPIG	PPIG	NT_02000034723.1	-0.607762	0.32934
Axolotl	CPNE1,CPNE2,CPNE3	CPNE(1,2,3)	NT_02000034754.2;NT_02000034754.1	-1.66699	0.0512776
Axolotl	NUDT21	NUDT21	NT_02000034757.2;NT_02000034757.1	-0.142606	0.837547
Axolotl	KIAA0020	KIAA0020	NT_02000034775.1	0.259282	0.6257
Axolotl	PNN	PNN	NT_02000034783.1	-0.545148	0.38752
Axolotl	SET	SET	NT_02000034801.1	-0.700291	0.314503
Axolotl	MICAL1,MICAL2,MICAL3	MICAL(1,2,3)	NT_02000034810.6;NT_02000034810.3;NT_02000034810.4;NT_02000034810.1;NT_02000034810.5;NT_02000034810.2	0.00471482	0.994481
Axolotl	HNRNPA1	HNRNPA1	NT_02000034858.4;NT_02000034858.3	-0.519906	0.455193
Axolotl	TDP1	TDP1	NT_02000034862.1	-0.922136	0.296891
Axolotl	RP11-683L23.1,TUBB,TUBB1,TUBB2A,TUBB2B,TUBB3,TUBB4A,TUBB4B,TUBB6,TUBB8	RP11-683L23.1,TUBB,TUBB(1,2A,2B,...)	NT_02000034890.1	0.118903	0.827267
Axolotl	DDX46	DDX46	NT_02000034916.1	-0.567183	0.37944
Axolotl	HNRNPL	HNRNPL	NT_02000034929.1;NT_02000034929.2	-0.218846	0.762689
Axolotl	CPT1A,CPT1B,CPT1C	CPT(1A,1B,1C)	NT_02000034951.2;NT_02000034951.1	0.432814	0.414246
Axolotl	SCAF11	SCAF11	NT_02000034977.1	-1.0801	0.117292
Axolotl	GNL3L	GNL3L	NT_02000035009.1	0.249111	0.64566
Axolotl	ZNF318	ZNF318	NT_02000035020.1	0.166074	0.771023
Axolotl	EIF4A1,EIF4A2	EIF(4A1,4A2)	NT_02000035031.1;NT_02000031720.7;NT_02000031720.6;NT_02000031720.1;NT_02000031720.8;NT_02000031720.4;NT_02000031720.3	0.341627	0.608009
Axolotl	PBRM1	PBRM1	NT_02000035060.2;NT_02000035060.1;NT_02000035060.3;NT_02000035060.4	-1.58277	0.405241
Axolotl	RBM15	RBM15	NT_02000035068.1	-0.539163	0.381485
Axolotl	CIRBP	CIRBP	NT_02000035170.6;NT_02000035170.3;NT_02000035170.2	-0.493826	0.639266
Axolotl	CIRBP	CIRBP	NT_02000035170.7;NT_02000035170.5;NT_02000035170.4;NT_02000035170.1	0.116664	0.923688
Axolotl	CIRBP	CIRBP	NT_02000035185.1	0.0678403	0.93562
Axolotl	SQRDL	SQRDL	NT_02000035239.1	-0.0181607	0.977448
Axolotl	TOP1,TOP1MT	TOP(1,1MT)	NT_02000035250.2	0.639802	0.225466
Axolotl	RBFOX2	RBFOX2	NT_02000035261.1;NT_02000035261.2;NT_02000035261.3;NT_02000035261.4	-0.561131	0.410451
Axolotl	RPS9	RPS9	NT_02000035336.2;NT_02000035336.1	-0.128651	0.792575
Axolotl	SNRNP40	SNRNP40	NT_02000035359.1	-0.815547	0.241323
Axolotl	KDM4A,KDM4B,KDM4C	KDM(4A,4B,4C)	NT_02000035413.1;NT_02000035413.2;NT_02000035413.3	-0.982432	0.151472
Axolotl	PRKRA	PRKRA	NT_02000035456.1	0.125226	0.81976
Axolotl	SF3B14	SF3B14	NT_02000035528.1	-0.785644	0.199743
Axolotl	CBFB	CBFB	NT_02000035546.9;NT_02000035546.2;NT_02000035546.8;NT_02000035546.4;NT_02000035546.3;NT_02000035546.1;NT_02000035546.7;NT_02000035546.5	1.8335	0.0835001
Axolotl	RPL5	RPL5	NT_02000035576.1	-0.463893	0.503724
Axolotl	GALNT2	GALNT2	NT_02000035689.1	1.06643	0.0963193
Axolotl	MYL3	MYL3	NT_02000035723.1	0.138577	0.887937
Axolotl	WDR36	WDR36	NT_02000035733.1	-0.105518	0.85035
Axolotl	PPP1CA	PPP1CA	NT_02000035753.1	0.163169	0.757741
Axolotl	FYTTD1	FYTTD1	NT_02000035780.2;NT_02000035780.1	-0.290597	0.663737
Axolotl	LUC7L3	LUC7L3	NT_02000035792.2	-0.888782	0.119525
Axolotl	PPP1R10	PPP1R10	NT_02000035805.1	0.214645	0.728995
Axolotl	GIN1,KRBA2	GIN1,KRBA2	NT_02000035880.7;NT_02000035880.1;NT_02000035880.9	-1.4323	0.162695
Axolotl	VKORC1,VKORC1L1	VKORC(1,1L1)	NT_02000035891.1	0.716905	0.261127
Axolotl	CSNK2A1,CSNK2A3	CSNK(2A1,2A3)	NT_02000035917.1	-0.457891	0.456999
Axolotl	TRIM69	TRIM69	NT_02000035930.1	0.279536	0.78363
Axolotl	ZNF326	ZNF326	NT_02000035988.1	-0.61087	0.262887
Axolotl	ZNF326	ZNF326	NT_02000035988.2	-0.267915	0.618107
Axolotl	ACTN1,ACTN2,ACTN3,ACTN4	ACTN(1,2,3,4)	NT_02000036047.1	0.356429	0.536082
Axolotl	NIPBL	NIPBL	NT_02000036134.1;NT_02000036134.2	1.0625	0.533331
Axolotl	ASPH	ASPH	NT_02000036136.1	0.258112	0.673474
Axolotl	KHDRBS1	KHDRBS1	NT_02000036141.3;NT_02000036141.1;NT_02000036141.4;NT_02000036141.2	0.203984	0.721072
Axolotl	SRBD1	SRBD1	NT_02000036160.1	0.850742	0.10891
Axolotl	PDIA3	PDIA3	NT_02000036252.1	0.374892	0.830946
Axolotl	REEP4	REEP4	NT_02000036267.1	0.535875	0.368642
Axolotl	C16orf80	C16orf80	NT_02000036282.1	-0.300329	0.579784
Axolotl	EPB41,EPB41L1,EPB41L2,EPB41L3	EPB(41,41L1,41L2,41L3)	NT_02000036314.34;NT_02000036314.20;NT_02000036314.22;NT_02000036314.35;NT_02000036314.13;NT_02000036314.25;NT_02000036314.6;NT_02000036314.23;NT_02000036314.9;NT_02000036314.4;NT_02000036314.8;NT_02000036314.18;NT_02000036314.26;NT_02000036314.14;NT_02000036314.21;NT_02000036314.2;NT_02000036314.17;NT_02000036314.33;NT_02000036314.16;NT_02000036314.11;NT_02000036314.29;NT_02000036314.24;NT_02000…	-0.450586	0.745351
Axolotl	SF3B2	SF3B2	NT_02000036332.1	-0.571317	0.342778
Axolotl	BYSL	BYSL	NT_02000036364.1	0.0121673	0.984811
Axolotl	RBM8A	RBM8A	NT_02000036377.1	-0.834606	0.215552
Axolotl	RUVBL1	RUVBL1	NT_02000036447.2	-0.126524	0.814434
Axolotl	XPO5	XPO5	NT_02000036469.1	0.295537	0.624957
Axolotl	XPO5	XPO5	NT_02000036469.2	0.190512	0.699625
Axolotl	SRSF7	SRSF7	NT_02000036504.1;NT_02000036504.2	-1.24757	0.0775497
Axolotl	RBM17	RBM17	NT_02000036523.1	-0.582081	0.368098
Axolotl	ANXA1	ANXA1	NT_02000036525.1	0.334281	0.53943
Axolotl	RAP1	RAP1	NT_02000036538.2;NT_02000036538.1	5.37304	0.00104578
Axolotl	PC	PC	NT_02000036540.3;NT_02000036540.2;NT_02000036540.1	0.197257	0.703716
Axolotl	PLRG1	PLRG1	NT_02000036614.1	-0.334226	0.555842
Axolotl	SRSF12	SRSF12	NT_02000036632.1	-1.37787	0.0383055
Axolotl	RCN1	RCN1	NT_02000036647.1	-0.650777	0.434041
Axolotl	MRPL10	MRPL10	NT_02000036655.1	1.00894	0.116085
Axolotl			NT_02000036656.2	-0.618133	0.306151
Axolotl	HNRNPK	HNRNPK	NT_02000036722.3	0.321662	0.628846
Axolotl	HNRNPK	HNRNPK	NT_02000036722.5;NT_02000036722.4	0.882241	0.148837
Axolotl	DOCK10,DOCK11,DOCK6,DOCK7,DOCK8,DOCK9	DOCK(10,11,6,...)	NT_02000036751.11;NT_02000036751.12;NT_02000036751.4;NT_02000036751.7;NT_02000036751.2;NT_02000036751.3;NT_02000036751.10;NT_02000036751.8	0.339658	0.557715
Axolotl	SLC25A6	SLC25A6	NT_02000036851.1	0.695554	0.238622
Axolotl	ARPC1A	ARPC1A	NT_02000036856.1	-0.0247697	0.967735
Axolotl	SSR1	SSR1	NT_02000036859.1	0.1552	0.769558
Axolotl	NOC4L	NOC4L	NT_02000036889.1	-0.0542935	0.929053
Axolotl			NT_02000036906.1	0.91184	0.136746
Axolotl	DUSP11	DUSP11	NT_02000036909.2;NT_02000036909.3	0.465668	0.458455
Axolotl	ZNF180	ZNF180	NT_02000036931.2	-0.239634	0.642598
Axolotl	LMNB2	LMNB2	NT_02000036938.2;NT_02000036938.1	-0.117547	0.823702
Axolotl	LBR	LBR	NT_02000036946.1;NT_02000036946.2	1.16839	0.159001
Axolotl	SUGP2	SUGP2	NT_02000036974.3;NT_02000036974.1	-0.796402	0.149121
Axolotl	HMGB2	HMGB2	NT_02000036983.1	-1.99417	0.0809642
Axolotl	SAP30BP	SAP30BP	NT_02000036989.1;NT_02000036989.2	0.65353	0.302452
Axolotl	PXMP4	PXMP4	NT_02000037012.2	1.36817	0.292656
Axolotl	SPTA1,SPTAN1	SPTA1,SPTAN1	NT_02000037024.4;NT_02000037024.3	0.29277	0.545986
Axolotl	SAP18	SAP18	NT_02000037031.1	-1.17037	0.103519
Axolotl	VANGL1,VANGL2	VANGL(1,2)	NT_02000037073.4;NT_02000037073.3	-0.748386	0.18728
Axolotl	ZNF786	ZNF786	NT_02000037093.1	-0.970425	0.135822
Axolotl	NEIL1	NEIL1	NT_02000037103.1	-0.021371	0.966169
Axolotl	CGNL1	CGNL1	NT_02000037158.2;NT_02000037158.1	0.362184	0.556919
Axolotl	POLR1E	POLR1E	NT_02000037279.2	-0.25453	0.637542
Axolotl	EBNA1BP2	EBNA1BP2	NT_02000037319.1	-0.530176	0.351892
Axolotl	ACTR2	ACTR2	NT_02000037325.1	0.585587	0.388403
Axolotl	PRPF19	PRPF19	NT_02000037359.1	-0.282603	0.583735
Axolotl	PELP1	PELP1	NT_02000037362.1	-0.574666	0.31674
Axolotl	MUS81	MUS81	NT_02000037366.2;NT_02000037366.1	-0.241228	0.622752
Axolotl	TMPO	TMPO	NT_02000037379.3;NT_02000037379.1;NT_02000037379.2	-0.448236	0.652807
Axolotl	UTP3	UTP3	NT_02000037422.1	-0.397368	0.492512
Axolotl	EXTL2	EXTL2	NT_02000037456.1	1.02384	0.139873
Axolotl	SULF1,SULF2	SULF(1,2)	NT_02000037467.1	-0.129828	0.810604
Axolotl	DIMT1	DIMT1	NT_02000037503.1	0.256057	0.642591
Axolotl	ABCD1,ABCD2	ABCD(1,2)	NT_02000037517.1	0.629231	0.259245
Axolotl	KIF23	KIF23	NT_02000037554.3;NT_02000037554.4;NT_02000037554.5;NT_02000037554.1	-0.157675	0.804863
Axolotl	PLEKHG3	PLEKHG3	NT_02000037561.1	-0.270755	0.819344
Axolotl			NT_02000037576.6	-0.31187	0.599078
Axolotl	SRSF2	SRSF2	NT_02000037593.3;NT_02000037593.2	-0.927813	0.134889
Axolotl	LRRFIP1	LRRFIP1	NT_02000037597.25;NT_02000037597.29;NT_02000037597.18	0.733348	0.227172
Axolotl	PCBP4	PCBP4	NT_02000037615.1	0.85519	0.313627
Axolotl	ZBTB22	ZBTB22	NT_02000037629.1	-2.13703	0.0639214
Axolotl	PNO1	PNO1	NT_02000037645.1	-0.393736	0.494923
Axolotl	GLTSCR2	GLTSCR2	NT_02000037646.1	-0.953728	0.478381
Axolotl	PRPF3	PRPF3	NT_02000037656.1	0.0185771	0.973744
Axolotl	NEXN	NEXN	NT_02000037667.4;NT_02000037667.15;NT_02000037667.5;NT_02000037667.2;NT_02000037667.9;NT_02000037667.7;NT_02000037667.8;NT_02000037667.10;NT_02000037667.12;NT_02000037667.13;NT_02000037667.6;NT_02000037667.16;NT_02000037667.3;NT_02000037667.11;NT_02000037667.14;NT_02000037667.1	0.405611	0.60443
Axolotl	SSBP1	SSBP1	NT_02000037760.2;NT_02000037760.1	-0.873802	0.138448
Axolotl	SMARCE1	SMARCE1	NT_02000037791.4;NT_02000037791.2;NT_02000037791.3;NT_02000037791.1	-1.07655	0.204645
Axolotl	DNAJB11	DNAJB11	NT_02000037811.1	-2.12985	0.0892982
Axolotl	TPT1	TPT1	NT_02000037812.1	0.692897	0.554431
Axolotl	SPEN	SPEN	NT_02000037827.1	-0.361466	0.643295
Axolotl	SRP72	SRP72	NT_02000037846.1	0.183445	0.750801
Axolotl	DEK	DEK	NT_02000037869.1	0.222661	0.686282
Axolotl	RCL1	RCL1	NT_02000037885.1	-0.49935	0.337354
Axolotl	RER1	RER1	NT_02000037897.4;NT_02000037897.3;NT_02000037897.2;NT_02000037897.1	0.263271	0.658943
Axolotl	DHX9	DHX9	NT_02000037905.1	-0.635495	0.368013
Axolotl	RSL1D1	RSL1D1	NT_02000037917.2;NT_02000037917.1	0.28391	0.590383
Axolotl	DDX51	DDX51	NT_02000037926.1	0.190059	0.725949
Axolotl	MPG	MPG	NT_02000037931.1	1.02577	0.110167
Axolotl	DUSP11	DUSP11	NT_02000037963.2;NT_02000037963.1	-0.379707	0.528916
Axolotl	PRPF39	PRPF39	NT_02000038042.1	-0.483347	0.463113
Axolotl	SMARCA1,SMARCA5	SMARCA(1,5)	NT_02000038052.2;NT_02000038052.1	0.0277042	0.955889
Axolotl	PWP2	PWP2	NT_02000038059.2;NT_02000038059.1	-0.332449	0.560549
Axolotl	ASPH	ASPH	NT_02000038071.8;NT_02000038071.9;NT_02000038071.7;NT_02000038071.4	0.8051	0.227823
Axolotl	CHD6,CHD7,CHD8,CHD9	CHD(6,7,8,9)	NT_02000038076.2;NT_02000038076.1	0.56405	0.332397
Axolotl	ZNF24,ZNF253	ZNF(24,253)	NT_02000038108.1;NT_02000038108.2	0.396127	0.584674
Axolotl	PWP1	PWP1	NT_02000038248.1	-0.454956	0.430845
Axolotl	CLK1,CLK4	CLK(1,4)	NT_02000038267.7;NT_02000038267.8;NT_02000038267.3;NT_02000038267.5;NT_02000038267.6;NT_02000038267.4;NT_02000038267.2;NT_02000038267.1	-0.564266	0.296248
Axolotl	MAD1L1	MAD1L1	NT_02000038284.1	-0.221048	0.664725
Axolotl	KIAA1967	KIAA1967	NT_02000038290.4;NT_02000038290.2;NT_02000038290.3;NT_02000038290.1	0.380169	0.539564
Axolotl	GSG2	GSG2	NT_02000038291.2;NT_02000038291.1	0.0768077	0.907209
Axolotl	ARGLU1	ARGLU1	NT_02000038292.1	0.104651	0.845327
Axolotl	POLR2E	POLR2E	NT_02000038297.1	-0.93847	0.139501
Axolotl	PPP1R10,PRR3	PPP1R10,PRR3	NT_02000038308.1	1.14404	0.0918981
Axolotl	OGFR	OGFR	NT_02000038322.2	0.83906	0.286271
Axolotl			NT_02000038358.1	-0.389033	0.492852
Axolotl	UBA52	UBA52	NT_02000038368.5	0.0626901	0.929201
Axolotl	CENPV	CENPV	NT_02000038386.2;NT_02000038386.1	-0.178693	0.744741
Axolotl	SPTB,SPTBN2	SPTB,SPTBN2	NT_02000038388.1	0.122435	0.847931
Axolotl	SENP5	SENP5	NT_02000038397.4;NT_02000038397.3	-0.159496	0.763456
Axolotl	CDK12,CDK13	CDK(12,13)	NT_02000038404.3;NT_02000038404.2	-0.0322289	0.952374
Axolotl	ZNF347,ZNF420,ZNF569	ZNF(347,420,569)	NT_02000038412.2;NT_02000038412.3	0.123542	0.835216
Axolotl	NSD1,WHSC1,WHSC1L1	NSD1,WHSC(1,1L1)	NT_02000038460.3;NT_02000038460.2;NT_02000038460.4;NT_02000038460.1	0.215643	0.652543
Axolotl	CPS1	CPS1	NT_02000038465.1	-0.0779682	0.897623
Axolotl	MRPS5	MRPS5	NT_02000038520.1	0.130439	0.801442
Axolotl	DRG1	DRG1	NT_02000038522.1	0.171909	0.79378
Axolotl	CCDC86	CCDC86	NT_02000038556.1;NT_02000038556.2	0.249056	0.669537
Axolotl			NT_02000038603.3	-0.420247	0.4993
Axolotl	SRSF5	SRSF5	NT_02000038603.4	-1.59891	0.0670655
Axolotl	SRSF5	SRSF5	NT_02000038603.7	-1.2136	0.0462855
Axolotl	H1FX	H1FX	NT_02000038608.1	0.0865052	0.875295
Axolotl	HSPA9	HSPA9	NT_02000038618.1	0.307176	0.558803
Axolotl	TOP2A,TOP2B	TOP(2A,2B)	NT_02000038639.1	0.275926	0.589075
Axolotl	TOP2A,TOP2B	TOP(2A,2B)	NT_02000038639.2	0.741416	0.166973
Axolotl	LASP1	LASP1	NT_02000038674.1	0.39182	0.581705
Axolotl	MYL6	MYL6	NT_02000038679.2;NT_02000038679.1	0.29361	0.631675
Axolotl	TRIOBP	TRIOBP	NT_02000038694.1	0.359535	0.612399
Axolotl	BCLAF1	BCLAF1	NT_02000038722.1	-1.06019	0.0765509
Axolotl	DNAJB6	DNAJB6	NT_02000038731.2;NT_02000038731.1	-0.545187	0.372527
Axolotl	HSPA1A,HSPA1B,HSPA1L,HSPA2,HSPA5,HSPA6,HSPA8	HSPA(1A,1B,1L,...)	NT_02000038735.1	0.360291	0.506342
Axolotl	ZNF432	ZNF432	NT_02000038736.1	0.31263	0.547252
Axolotl	PARP3	PARP3	NT_02000038758.1	0.168938	0.740668
Axolotl	CISD2	CISD2	NT_02000038759.1	0.503085	0.416313
Axolotl	DACH1	DACH1	NT_02000038761.1	-1.81341	0.0208666
Axolotl	KRR1	KRR1	NT_02000038764.1	-0.426072	0.435577
Axolotl	RRBP1	RRBP1	NT_02000038784.3;NT_02000038784.4;NT_02000038784.1;NT_02000038784.2	-0.0926333	0.880498
Axolotl	CENPA	CENPA	NT_02000038791.1	0.918342	0.555369
Axolotl	MYH1,MYH10,MYH11,MYH13,MYH14,MYH15,MYH2,MYH3,MYH4,MYH6,MYH7,MYH8,MYH9	MYH(1,10,11,...)	NT_02000038812.2;NT_02000038812.1	0.403244	0.418703
Axolotl	RRS1	RRS1	NT_02000038814.1	-0.141215	0.788745
Axolotl	NAT10	NAT10	NT_02000038828.1	-0.502461	0.342543
Axolotl	KRI1	KRI1	NT_02000038841.1	-0.404586	0.458731
Axolotl	DDX17,DDX5	DDX(17,5)	NT_02000038877.2	-0.338661	0.575614
Axolotl	LMNA	LMNA	NT_02000038880.1	-0.167984	0.776652
Axolotl	ORC5	ORC5	NT_02000038897.1	0.292171	0.677539
Axolotl	PSPC1	PSPC1	NT_02000038900.1	-1.69034	0.0586163
Axolotl	SF3B1	SF3B1	NT_02000038925.2;NT_02000038925.1	-0.789189	0.136672
Axolotl	WDR76	WDR76	NT_02000038972.1	-0.585722	0.35875
Axolotl	EIF6	EIF6	NT_02000039006.1	-0.0895329	0.876159
Axolotl	NSUN5	NSUN5	NT_02000039025.1	0.75421	0.202021
Axolotl	YTHDC1	YTHDC1	NT_02000039028.1;NT_02000039028.6;NT_02000039028.3;NT_02000039028.2;NT_02000039028.7;NT_02000039028.4;NT_02000039028.8;NT_02000039028.5	-0.838643	0.180984
Axolotl	CALU	CALU	NT_02000039042.1	-0.40332	0.554555
Axolotl	DHRS13	DHRS13	NT_02000039056.4;NT_02000039056.1	0.598829	0.349618
Axolotl	DR1	DR1	NT_02000039107.1	0.374355	0.544301
Axolotl	DDX52	DDX52	NT_02000039116.1	0.410521	0.462072
Axolotl	CTSK	CTSK	NT_02000039123.1	0.313462	0.538183
Axolotl	RBM34	RBM34	NT_02000039127.1	-0.350396	0.514772
Axolotl	ZNF84	ZNF84	NT_02000039135.1	-0.443166	0.484747
Axolotl	RAVER2	RAVER2	NT_02000039138.1;NT_02000039138.2	-0.22534	0.682107
Axolotl	ZNF32	ZNF32	NT_02000039150.1;NT_02000039150.2	-0.102674	0.856444
Axolotl	ZNF552	ZNF552	NT_02000039150.4	0.279941	0.719253
Axolotl	MCCC1	MCCC1	NT_02000039208.1	0.282757	0.585671
Axolotl	ERLIN2	ERLIN2	NT_02000039213.1	0.3944	0.578118
Axolotl	RRP1B	RRP1B	NT_02000039250.2;NT_02000039250.1	0.0306067	0.954502
Axolotl	MOV10	MOV10	NT_02000039251.1	-0.661608	0.203413
Axolotl	HSPA1A,HSPA1B,HSPA1L,HSPA2,HSPA5,HSPA6,HSPA8	HSPA(1A,1B,1L,...)	NT_02000039287.1	0.414443	0.415224
Axolotl	GOLGB1	GOLGB1	NT_02000039355.1;NT_02000039355.4;NT_02000039355.2;NT_02000039355.3	0.119753	0.838204
Axolotl	RBM14	RBM14	NT_02000039431.1;NT_02000039431.2	-0.591049	0.240821
Axolotl	MX1,MX2	MX(1,2)	NT_02000039436.4;NT_02000039436.2	-0.20469	0.718155
Axolotl	SGPL1	SGPL1	NT_02000039448.1	0.634146	0.257763
Axolotl	PPP1R12A,PPP1R12B	PPP(1R12A,1R12B)	NT_02000039462.8;NT_02000039462.13;NT_02000039462.2;NT_02000039462.5;NT_02000039462.4;NT_02000039462.10;NT_02000039462.7;NT_02000039462.11;NT_02000039462.12	0.333288	0.588575
Axolotl	SNRPA1	SNRPA1	NT_02000039467.1	-0.323176	0.57548
Axolotl	ANXA1	ANXA1	NT_02000039471.1	0.489806	0.507439
Axolotl	AHNAK2	AHNAK2	NT_02000039489.5	0.154481	0.771725
Axolotl	KDM1A	KDM1A	NT_02000039500.2;NT_02000039500.1	0.345321	0.63572
Axolotl	HIST2H3A,HIST2H3C,HIST2H3D	HIST(2H3A,2H3C,2H3D)	NT_02000039518.1;NT_02000038271.4;NT_02000038271.2	0.202519	0.778396
Axolotl	MARS	MARS	NT_02000039522.1	-0.193721	0.776149
Axolotl	RBM4B	RBM4B	NT_02000039586.1	-2.05825	0.188563
Axolotl	ZNF253,ZNF319,ZNF513,ZNF568	ZNF(253,319,513,568)	NT_02000039606.3;NT_02000112870.1;NT_02000030920.1;NT_02000325114.1	0.291574	0.660278
Axolotl	MCM5	MCM5	NT_02000039647.1	0.862416	0.423891
Axolotl	HNRNPR,SYNCRIP	HNRNPR,SYNCRIP	NT_02000039697.1;NT_02000039697.3;NT_02000039697.2	1.15176	0.0562026
Axolotl	SEC61A1,SEC61A2	SEC(61A1,61A2)	NT_02000039702.1	1.06244	0.161116
Axolotl	ABHD16A	ABHD16A	NT_02000039705.1	0.917684	0.114896
Axolotl	SMC2	SMC2	NT_02000039716.1	0.635908	0.648346
Axolotl	LRTOMT	LRTOMT	NT_02000039723.1	0.984491	0.098953
Axolotl			NT_02000039738.1	-2.87231	0.0752257
Axolotl	NOP14	NOP14	NT_02000039750.1	-0.407891	0.457259
Axolotl	RSBN1,RSBN1L	RSBN(1,1L)	NT_02000039751.1	-0.542626	0.359532
Axolotl	WDR18	WDR18	NT_02000039764.1	-0.328246	0.570779
Axolotl	ARPC5	ARPC5	NT_02000039790.1	0.433189	0.452687
Axolotl	NUSAP1	NUSAP1	NT_02000039818.2;NT_02000039818.1	0.25676	0.685582
Axolotl	SFSWAP	SFSWAP	NT_02000039823.8;NT_02000039823.7;NT_02000039823.3;NT_02000039823.2;NT_02000039823.6;NT_02000039823.1;NT_02000039823.5;NT_02000039823.4	0.341229	0.708603
Axolotl	SRSF10	SRSF10	NT_02000039850.2;NT_02000039850.1	-1.36066	0.0397009
Axolotl			NT_02000039888.1	-0.714933	0.231013
Axolotl	NOL12	NOL12	NT_02000039889.2;NT_02000039889.1	-0.0757689	0.888966
Axolotl	QKI	QKI	NT_02000039906.8;NT_02000039906.6;NT_02000039906.38;NT_02000039906.25;NT_02000039906.15;NT_02000039906.2;NT_02000039906.19;NT_02000039906.24;NT_02000039906.21;NT_02000039906.22;NT_02000039906.26;NT_02000039906.7;NT_02000039906.41;NT_02000039906.14;NT_02000039906.1;NT_02000039906.33;NT_02000039906.20;NT_02000039906.37;NT_02000039906.13;NT_02000039906.3;NT_02000039906.16;NT_02000039906.4;NT_0200003…	-0.284268	0.604848
Axolotl	ZNF84	ZNF84	NT_02000039919.2	0.252477	0.693495
Axolotl	PPP2R1A,PPP2R1B	PPP(2R1A,2R1B)	NT_02000039933.1	-0.177061	0.764157
Axolotl	MYO18A,MYO18B	MYO(18A,18B)	NT_02000039947.34;NT_02000039947.26;NT_02000039947.28;NT_02000039947.3;NT_02000039947.8;NT_02000039947.16;NT_02000039947.2;NT_02000039947.25;NT_02000039947.27;NT_02000039947.7;NT_02000039947.9;NT_02000039947.12;NT_02000039947.4;NT_02000039947.24;NT_02000039947.5;NT_02000039947.15;NT_02000039947.30;NT_02000039947.17;NT_02000039947.6;NT_02000039947.14;NT_02000039947.21;NT_02000039947.10;NT_02000039…	0.342119	0.486436
Axolotl	BAZ1B	BAZ1B	NT_02000039952.1	-0.0668694	0.898123
Axolotl	PES1	PES1	NT_02000039956.1	0.0743843	0.891687
Axolotl	DDX56	DDX56	NT_02000040005.1	-0.246795	0.641625
Axolotl	DOCK10,DOCK11,DOCK6,DOCK7,DOCK8,DOCK9	DOCK(10,11,6,...)	NT_02000040019.3;NT_02000040019.4;NT_02000040019.2;NT_02000040019.1	0.341113	0.565494
Axolotl	PEX3	PEX3	NT_02000040032.1	0.689105	0.344116
Axolotl	VWA5A	VWA5A	NT_02000040068.2;NT_02000040068.1	0.907492	0.315482
Axolotl	CALD1	CALD1	NT_02000040082.1	0.494474	0.494541
Axolotl	CAPZB	CAPZB	NT_02000040103.3;NT_02000040103.2;NT_02000040103.5;NT_02000040103.4	0.475293	0.361971
Axolotl	CIRBP	CIRBP	NT_02000040105.1	-0.169455	0.89797
Axolotl	IQGAP1,IQGAP2,IQGAP3	IQGAP(1,2,3)	NT_02000040112.1	0.395343	0.533974
Axolotl	BOP1,KM-PA-2	BOP1,KM-PA-2	NT_02000040147.1	-0.402107	0.457446
Axolotl	TAF6	TAF6	NT_02000040164.1	-3.47714	0.00134259
Axolotl	PDCD11	PDCD11	NT_02000040202.1	-0.877349	0.171802
Axolotl	SVIL	SVIL	NT_02000040226.1;NT_02000040226.4;NT_02000040226.6	0.365469	0.458106
Axolotl	SVIL	SVIL	NT_02000040226.5;NT_02000040226.2;NT_02000040226.7	-0.317335	0.768506
Axolotl	DDX10	DDX10	NT_02000040234.1	0.31213	0.564787
Axolotl	KRT8	KRT8	NT_02000040272.2;NT_02000040272.1	-0.261434	0.778297
Axolotl	MSH6	MSH6	NT_02000040285.1	-0.782993	0.152894
Axolotl	FBXO11	FBXO11	NT_02000040285.3;NT_02000040285.2	-0.504993	0.4013
Axolotl	ACTN2	ACTN2	NT_02000040306.1	0.17403	0.871568
Axolotl	SNW1	SNW1	NT_02000040395.1	-0.390779	0.465986
Axolotl	SGOL1	SGOL1	NT_02000040409.1	-0.297227	0.590593
Axolotl	ZNF568	ZNF568	NT_02000040416.7;NT_02000040416.2	-0.310882	0.577178
Axolotl	NOC2L	NOC2L	NT_02000040453.1	0.00327154	0.995226
Axolotl	TTF1	TTF1	NT_02000040459.1;NT_02000040459.2	0.153741	0.783391
Axolotl	ALDH3A1,ALDH3A2	ALDH(3A1,3A2)	NT_02000040533.1	0.809307	0.192338
Axolotl	GCN1L1	GCN1L1	NT_02000040539.1	0.463254	0.377482
Axolotl	EZR,MSN,RDX	EZR,MSN,RDX	NT_02000040551.1	0.170825	0.792907
Axolotl	RBM28	RBM28	NT_02000040594.8	-0.570133	0.304502
Axolotl	CHMP1B	CHMP1B	NT_02000040618.1	0.10142	0.874138
Axolotl	CORO2A,CORO2B	CORO(2A,2B)	NT_02000040620.1	0.599401	0.296432
Axolotl	MKI67	MKI67	NT_02000040635.1	0.368114	0.464027
Axolotl	LSM14A	LSM14A	NT_02000040644.1	0.878957	0.227341
Axolotl	WDR3	WDR3	NT_02000040660.1	-0.176795	0.740852
Axolotl	PARP1	PARP1	NT_02000040696.1	0.423088	0.410692
Axolotl	KIAA2013	KIAA2013	NT_02000040745.2;NT_02000040745.3	1.23943	0.0867926
Axolotl	RBM19	RBM19	NT_02000040787.1	-0.693422	0.290651
Axolotl	REXO4	REXO4	NT_02000040817.2;NT_02000040817.1	0.164504	0.764469
Axolotl	SRRM1	SRRM1	NT_02000040827.1;NT_02000040827.2	-1.94412	0.0315233
Axolotl	HOT1	HMBOX1	NT_02000040852.1;NT_02000040852.2	8.29626	4.81048e-05
Axolotl	DDX54	DDX54	NT_02000040883.1	-0.073188	0.885312
Axolotl	SWAP70	SWAP70	NT_02000041002.1	0.271715	0.656222
Axolotl	ACSL3,ACSL4	ACSL(3,4)	NT_02000041015.2;NT_02000041015.1	-0.398678	0.694505
Axolotl	WDR46	WDR46	NT_02000041070.1;NT_02000041070.2	-0.162603	0.774666
Axolotl	POLA1	POLA1	NT_02000041090.1	0.462579	0.453078
Axolotl			NT_02000041105.1;NT_02000041105.2	-0.770359	0.233328
Axolotl	C9orf114	C9orf114	NT_02000041204.1	-0.379891	0.482786
Axolotl	DSP	DSP	NT_02000041230.2;NT_02000041230.1	0.556416	0.553921
Axolotl	SENP3	SENP3	NT_02000041306.1	-0.601919	0.35261
Axolotl	SPON1	SPON1	NT_02000041317.1;NT_02000041317.2	-0.703013	0.329566
Axolotl	CTNNA1,CTNNA2,CTNNA3	CTNNA(1,2,3)	NT_02000041323.1	-0.455689	0.461441
Axolotl	TPR	TPR	NT_02000041332.1;NT_02000041332.2	-0.984518	0.307041
Axolotl	NR2F1,NR2F2,NR2F6	NR(2F1,2F2,2F6)	NT_02000041338.2;NT_02000041338.5;NT_02000041338.1;NT_02000041338.8;NT_02000041338.7;NT_02000041338.6;NT_02000041338.4;NT_02000028312.2;NT_02000028312.1;NT_02000016910.1	1.44229	0.0791163
Axolotl	XRCC1	XRCC1	NT_02000041348.1	-0.777955	0.173438
Axolotl	MYO1A,MYO1B,MYO1C,MYO1D,MYO1G,MYO1H	MYO(1A,1B,1C,...)	NT_02000041354.3;NT_02000041354.2;NT_02000041354.1	1.09357	0.0886637
Axolotl	GOLM1	GOLM1	NT_02000041360.2;NT_02000041360.1	1.1259	0.170325
Axolotl	PIP4K2B	PIP4K2B	NT_02000041365.2;NT_02000041365.1	-0.376035	0.576778
Axolotl	SPEN	SPEN	NT_02000041392.6;NT_02000041392.5;NT_02000041392.4;NT_02000041392.1;NT_02000041392.3;NT_02000041392.2	0.0625403	0.907993
Axolotl	HIST1H1D	HIST1H1D	NT_02000041410.3;NT_02000041410.2	0.723597	0.397964
Axolotl	HIST1H1D	HIST1H1D	NT_02000041410.6;NT_02000041410.5	0.260925	0.611869
Axolotl	RRP12	RRP12	NT_02000041414.2;NT_02000041414.1	0.0355106	0.943072
Axolotl	TARDBP	TARDBP	NT_02000041439.7	-0.730345	0.32246
Axolotl	TARDBP	TARDBP	NT_02000041439.9;NT_02000041439.3;NT_02000041439.4;NT_02000041439.2	-0.541615	0.467246
Axolotl	SCAF8	SCAF8	NT_02000041445.2	-0.458697	0.780964
Axolotl			NT_02000041499.1	-0.233659	0.691511
Axolotl	HSPA1A,HSPA1B,HSPA1L,HSPA2,HSPA5,HSPA6,HSPA8	HSPA(1A,1B,1L,...)	NT_02000041522.1	0.353792	0.492772
Axolotl	XPO5	XPO5	NT_02000041537.2;NT_02000041537.1	0.689522	0.185147
Axolotl	MYO1C,MYO1E,MYO1F	MYO(1C,1E,1F)	NT_02000041572.1;NT_02000041572.2	0.381238	0.441565
Axolotl	CDCA7	CDCA7	NT_02000041617.1	0.464148	0.609324
Axolotl	CASC4	CASC4	NT_02000041672.6;NT_02000041672.3;NT_02000041672.2;NT_02000041672.1;NT_02000041672.5;NT_02000041672.4	0.568382	0.75908
Axolotl	FAM101B	FAM101B	NT_02000041690.1	0.272592	0.667435
Axolotl	MKI67	MKI67	NT_02000041710.4;NT_02000041710.2;NT_02000041710.3;NT_02000041710.1	-0.308322	0.543604
Axolotl	SLIT1,SLIT2	SLIT(1,2)	NT_02000041718.10;NT_02000041718.8;NT_02000041718.3;NT_02000041718.11;NT_02000041718.13;NT_02000041718.5;NT_02000041718.16;NT_02000041718.14;NT_02000041718.2;NT_02000041718.1;NT_02000041718.6;NT_02000041718.7;NT_02000041718.9;NT_02000041718.4;NT_02000041718.15;NT_02000041718.12	0.0970713	0.918108
Axolotl	SYNPO2	SYNPO2	NT_02000041752.12;NT_02000041752.7;NT_02000041752.3;NT_02000041752.4	0.18567	0.800834
Axolotl	SFPQ	SFPQ	NT_02000041776.7;NT_02000041776.5;NT_02000041776.8;NT_02000041776.2;NT_02000041776.4;NT_02000041776.1;NT_02000041776.6;NT_02000041776.3	-1.3551	0.10079
Axolotl	MYL9	MYL9	NT_02000041830.1	0.404126	0.505201
Axolotl	FAM208B	FAM208B	NT_02000041856.1	-0.484806	0.390103
Axolotl	LMO7	LMO7	NT_02000041881.14;NT_02000041881.7;NT_02000041881.5;NT_02000041881.1;NT_02000041881.9;NT_02000041881.11;NT_02000041881.4;NT_02000041881.10;NT_02000041881.8;NT_02000041881.17;NT_02000041881.15;NT_02000041881.16;NT_02000041881.12;NT_02000041881.6;NT_02000041881.13;NT_02000041881.2	0.170433	0.772238
Axolotl	MSANTD4	MSANTD4	NT_02000041883.1;NT_02000041883.2	1.2556	0.0976571
Axolotl	SPEN	SPEN	NT_02000041906.4;NT_02000041906.10	0.262439	0.673666
Axolotl	SPEN	SPEN	NT_02000041906.5;NT_02000041906.8	-1.7342	0.362289
Axolotl	SPEN	SPEN	NT_02000041906.9;NT_02000041906.2	-0.232943	0.727357
Axolotl	TAGLN	TAGLN	NT_02000041970.2;NT_02000041970.1	0.497182	0.346516
Axolotl	TSNARE1	TSNARE1	NT_02000041992.3;NT_02000041992.2;NT_02000041992.1	-0.45427	0.45714
Axolotl	DMD,DRP2,UTRN	DMD,DRP2,UTRN	NT_02000042036.1	0.0813683	0.90569
Axolotl	DBN1	DBN1	NT_02000042075.1	-0.0997288	0.842115
Axolotl	FMO1,FMO2,FMO3,FMO4,FMO5,FMO6P	FMO(1,2,3,...)	NT_02000042082.3;NT_02000042082.2	0.640279	0.355884
Axolotl	IQGAP1,IQGAP2,IQGAP3	IQGAP(1,2,3)	NT_02000042088.1	-0.0112101	0.983612
Axolotl	RUNX1	RUNX1	NT_02000042123.1;NT_02000042123.2	1.45303	0.0332218
Axolotl	SLC25A11	SLC25A11	NT_02000042161.2;NT_02000042161.1	0.717003	0.27887
Axolotl	SNRNP200	SNRNP200	NT_02000042193.1	-0.3107	0.526981
Axolotl	HERC5,HERC6	HERC(5,6)	NT_02000042213.3	-0.61355	0.36233
Axolotl	DGAT1	DGAT1	NT_02000042243.2;NT_02000042243.1	1.89619	0.123448
Axolotl	SEC63	SEC63	NT_02000042265.1	-0.121815	0.920548
Axolotl	PTBP1,PTBP2,PTBP3	PTBP(1,2,3)	NT_02000042327.2;NT_02000042327.1	-0.233933	0.773496
Axolotl	DNTTIP2	DNTTIP2	NT_02000042330.1	-0.140855	0.792394
Axolotl	UACA	UACA	NT_02000042341.9;NT_02000042341.3;NT_02000042341.11;NT_02000042341.6;NT_02000042341.4;NT_02000042341.7;NT_02000042341.8;NT_02000042341.10;NT_02000042341.5;NT_02000042341.12;NT_02000042341.1;NT_02000042341.2	0.358388	0.526863
Axolotl	ZNF318	ZNF318	NT_02000042367.1	-0.232891	0.660754
Axolotl	ZNF318	ZNF318	NT_02000042367.2;NT_02000042367.4;NT_02000042367.3	-0.413331	0.482885
Axolotl	PARP12	PARP12	NT_02000042402.4;NT_02000042402.3;NT_02000042402.2;NT_02000042402.1	-0.19316	0.724637
Axolotl	HIST2H2AC	HIST2H2AC	NT_02000042429.1	1.36892	0.465635
Axolotl	SEMA3C,SEMA3F	SEMA(3C,3F)	NT_02000042430.1	-0.383685	0.539843
Axolotl	WRAP53	WRAP53	NT_02000042431.2;NT_02000042431.1	0.338104	0.561034
Axolotl	PCBP3	PCBP3	NT_02000042466.9;NT_02000042466.8;NT_02000042466.7;NT_02000042466.4;NT_02000042466.5;NT_02000042466.3;NT_02000042466.2;NT_02000042466.1	4.97805	0.000761367
Axolotl	PTBP1,PTBP2,PTBP3	PTBP(1,2,3)	NT_02000042470.1	-0.227921	0.695873
Axolotl	POLR2A,POLR3A	POLR(2A,3A)	NT_02000042476.1	-0.739173	0.20851
Axolotl	DAXX	DAXX	NT_02000042508.2;NT_02000042508.1	-0.0635367	0.925043
Axolotl	FADS1	FADS1	NT_02000042531.4;NT_02000042531.3;NT_02000042531.2;NT_02000042531.1	0.230823	0.695975
Axolotl	CTTN	CTTN	NT_02000042557.2;NT_02000042557.1	0.413824	0.558797
Axolotl			NT_02000042570.2;NT_02000042570.1;NT_02000042570.8;NT_02000042570.10;NT_02000042570.9	-0.628944	0.356782
Axolotl			NT_02000042582.1	-1.11882	0.0701701
Axolotl	RBM15B	RBM15B	NT_02000042601.11;NT_02000042601.10;NT_02000042601.8;NT_02000042601.2;NT_02000042601.12;NT_02000042601.24	-0.259451	0.612631
Axolotl			NT_02000042601.25	-0.451133	0.393027
Axolotl	MYO1A,MYO1B,MYO1C,MYO1D,MYO1E,MYO1F,MYO1G,MYO1H	MYO(1A,1B,1C,...)	NT_02000042644.1	0.384402	0.430909
Axolotl	SOX2,SOX21,SOX3	SOX(2,21,3)	NT_02000042650.3;NT_02000042650.1;NT_02000042650.4;NT_02000042650.5;NT_02000042650.2	-1.26579	0.516798
Axolotl	PDLIM5	PDLIM5	NT_02000042674.7;NT_02000042674.2;NT_02000042674.5;NT_02000042674.3;NT_02000042674.8;NT_02000042674.6;NT_02000042674.9;NT_02000042674.4;NT_02000042674.11;NT_02000042674.10	0.552697	0.307127
Axolotl	MAN1B1	MAN1B1	NT_02000042692.1	0.927359	0.134878
Axolotl	LMOD1	LMOD1	NT_02000042704.2;NT_02000042704.1	0.277812	0.645263
Axolotl	LUC7L2	LUC7L2	NT_02000042735.1;NT_02000042735.2	-0.044892	0.92504
Axolotl	TES	TES	NT_02000042742.2;NT_02000042742.1	0.788207	0.262613
Axolotl	RNASEL	RNASEL	NT_02000042779.1	0.167758	0.752718
Axolotl	KRT17,KRT19	KRT(17,19)	NT_02000042815.6;NT_02000042815.2	0.422055	0.45443
Axolotl	ADD1,ADD3	ADD(1,3)	NT_02000042824.5;NT_02000042824.4;NT_02000042824.8;NT_02000042824.7;NT_02000042824.6;NT_02000042824.1;NT_02000042824.9;NT_02000042824.10	0.693842	0.353917
Axolotl	PLEC	PLEC	NT_02000042825.2	0.156768	0.772864
Axolotl	FSCN1	FSCN1	NT_02000042839.2;NT_02000042839.1	-0.0380609	0.966516
Axolotl	SPEN	SPEN	NT_02000042845.24;NT_02000042845.20;NT_02000042845.32;NT_02000042845.12;NT_02000042845.2;NT_02000042845.15;NT_02000042845.30;NT_02000042845.17;NT_02000042845.26;NT_02000042845.18	1.02738	0.176212
Axolotl	SPEN	SPEN	NT_02000042845.33;NT_02000042845.27;NT_02000042845.14;NT_02000042845.34;NT_02000042845.19;NT_02000042845.8;NT_02000042845.10;NT_02000042845.3;NT_02000042845.5;NT_02000042845.11;NT_02000042845.13;NT_02000042845.29	-1.31141	0.174339
Axolotl	FLNA,FLNB	FLN(A,B)	NT_02000042906.3;NT_02000042906.2;NT_02000042906.4;NT_02000042906.1	0.38411	0.42939
Axolotl	CUL1	CUL1	NT_02000042944.8;NT_02000042944.7;NT_02000042944.6;NT_02000042944.5;NT_02000042944.4;NT_02000042944.3;NT_02000042944.2;NT_02000042944.1	-0.38566	0.582176
Axolotl	ZNF451	ZNF451	NT_02000043004.2;NT_02000043004.1	-1.14128	0.0685585
Axolotl	DST,EPPK1,MACF1,PLEC	DST,EPPK1,MACF1,PLEC	NT_02000043050.1	0.31551	0.532324
Axolotl	NMNAT1,NMNAT3	NMNAT(1,3)	NT_02000043090.6;NT_02000043090.4;NT_02000043090.1;NT_02000043090.9	-0.52629	0.337204
Axolotl	PPIH	PPIH	NT_02000043092.3	-0.361229	0.673929
Axolotl	NES	NES	NT_02000043095.1	-0.164313	0.749852
Axolotl	ZNF451	ZNF451	NT_02000043121.9;NT_02000043121.7;NT_02000043121.5;NT_02000043121.49;NT_02000043121.48;NT_02000043121.47;NT_02000043121.46;NT_02000043121.45;NT_02000043121.44;NT_02000043121.42;NT_02000043121.40;NT_02000043121.4;NT_02000043121.38;NT_02000043121.37;NT_02000043121.35;NT_02000043121.34;NT_02000043121.33;NT_02000043121.31;NT_02000043121.3;NT_02000043121.28;NT_02000043121.26;NT_02000043121.25;NT_02000…	-1.0189	0.0948953
Axolotl	ACACA,ACACB	ACAC(A,B)	NT_02000043122.7;NT_02000043122.1;NT_02000043122.8;NT_02000043122.6;NT_02000043122.5;NT_02000043122.2;NT_02000043122.4;NT_02000043122.3	-1.29859	0.117166
Axolotl	MEPCE	MEPCE	NT_02000043155.2;NT_02000043155.1	-1.17517	0.313382
Axolotl	CNN2	CNN2	NT_02000043162.4;NT_02000043162.3;NT_02000043162.2;NT_02000043162.1	-0.165155	0.747205
Axolotl	DBN1	DBN1	NT_02000043182.7;NT_02000043182.4;NT_02000043182.6;NT_02000043182.1;NT_02000043182.3;NT_02000043182.2	1.0219	0.31836
Axolotl	DBN1	DBN1	NT_02000043182.8;NT_02000043182.5	0.473182	0.396428
Axolotl	SPIN1	SPIN1	NT_02000043219.4;NT_02000043219.3;NT_02000043219.2;NT_02000043219.1	-0.334253	0.66043
Axolotl	DVL1,DVL2,DVL3	DVL(1,2,3)	NT_02000043220.2	0.754361	0.625678
Axolotl	ISG15	ISG15	NT_02000043232.3;NT_02000043232.2;NT_02000043232.1	0.340413	0.53076
Axolotl	TMEM214	TMEM214	NT_02000043240.2;NT_02000043240.1	-0.835736	0.514856
Axolotl	SACS	SACS	NT_02000043254.2;NT_02000043254.1	0.0117557	0.979943
Axolotl	EEF1A1,EEF1A2	EEF(1A1,1A2)	NT_02000043275.1	0.341827	0.56109
Axolotl	RPS14	RPS14	NT_02000043276.1	-0.53236	0.354258
Axolotl	RPL37A	RPL37A	NT_02000043279.1	0.762698	0.243572
Axolotl	AC225613.4,AC244163.2,RPS26	AC(225613.4,244163.2),RPS26	NT_02000043280.1	-0.0240631	0.969188
Axolotl	RPL37	RPL37	NT_02000043281.1	0.579324	0.3762
Axolotl	RPL36	RPL36	NT_02000043282.1	-0.582205	0.314256
Axolotl	RPL36A	RPL36A	NT_02000043283.1	0.550704	0.3551
Axolotl	RPS25	RPS25	NT_02000043284.1	0.0962035	0.892331
Axolotl	RPL7A	RPL7A	NT_02000043285.1	-0.57317	0.326651
Axolotl	RPL32	RPL32	NT_02000043288.1	0.350677	0.56833
Axolotl	RPS27	RPS27	NT_02000043289.1	-0.329655	0.549606
Axolotl	RPL13	RPL13	NT_02000043290.1	0.195542	0.714961
Axolotl	GAPDH	GAPDH	NT_02000043291.1	1.29962	0.396947
Axolotl	RPL35	RPL35	NT_02000043292.1	0.62847	0.415929
Axolotl	RPL17,RPL17-C18orf32	RPL(17,17-C18orf32)	NT_02000043293.1	0.450929	0.400472
Axolotl	HMGB2	HMGB2	NT_02000043294.1	0.240861	0.69498
Axolotl	RPS8	RPS8	NT_02000043295.1	0.356433	0.49146
Axolotl	RPS17,RPS17L	RPS(17,17L)	NT_02000043297.1	0.83043	0.164278
Axolotl	RPS10	RPS10	NT_02000043298.1	-0.0536518	0.925152
Axolotl	RPS15A	RPS15A	NT_02000043299.1	-0.310745	0.573396
Axolotl	RPS15	RPS15	NT_02000043300.1	0.0631217	0.915347
Axolotl	RPL11	RPL11	NT_02000043301.1	-0.974803	0.177695
Axolotl	RPS19	RPS19	NT_02000043302.1	-0.184334	0.746221
Axolotl	RPSA	RPSA	NT_02000043303.1	-0.418395	0.446196
Axolotl	RPL34	RPL34	NT_02000043304.1	-0.139302	0.786264
Axolotl	NME1	NME1	NT_02000043305.1	0.16039	0.810978
Axolotl	RPL10	RPL10	NT_02000043306.1	0.124485	0.811406
Axolotl	RPS27A,UBA52,UBB,UBBP4,UBC	RPS27A,UB(B,C),UBA52,UBBP4	NT_02000043307.1;NT_02000038368.4;NT_02000038368.2;NT_02000038368.3;NT_02000038368.1;NT_02000037552.1;NT_02000037552.2;NT_02000038368.6;NT_02000038368.7;NT_02000040264.1;NT_02000048390.1	0.042128	0.937173
Axolotl	RPL21	RPL21	NT_02000043308.1	-0.0506419	0.943152
Axolotl	RPL9	RPL9	NT_02000043310.1	0.213017	0.704365
Axolotl	RPL18A	RPL18A	NT_02000043314.1	-0.249305	0.663759
Axolotl	RPL6	RPL6	NT_02000043315.1	-0.370926	0.522064
Axolotl	RPL30	RPL30	NT_02000043316.1	-0.471842	0.438342
Axolotl	RPS13	RPS13	NT_02000043317.1	0.368255	0.594046
Axolotl	FAU	FAU	NT_02000043318.1	1.29369	0.199549
Axolotl	RPS11	RPS11	NT_02000043319.1	0.00663518	0.990065
Axolotl	CFL2	CFL2	NT_02000043321.1	-0.0980356	0.871567
Axolotl	EEF1G	EEF1G	NT_02000043323.1	0.516872	0.464022
Axolotl	RPLP0	RPLP0	NT_02000043326.1	-0.615412	0.248716
Axolotl	RPS7	RPS7	NT_02000043327.1	-0.208783	0.688125
Axolotl	RPL18	RPL18	NT_02000043328.1	-0.429201	0.412522
Axolotl	RPL29	RPL29	NT_02000043329.1	1.20152	0.252869
Axolotl	RPL3,RPL3L	RPL(3,3L)	NT_02000043330.1	0.117901	0.827385
Axolotl	VIM	VIM	NT_02000043331.1	-0.239458	0.625986
Axolotl	DYNLL1,DYNLL2	DYNLL(1,2)	NT_02000043332.1;NT_02000011228.1	-0.31569	0.577712
Axolotl	RPL28	RPL28	NT_02000043333.1	-0.00560757	0.991474
Axolotl	RPL10A	RPL10A	NT_02000043334.1	-0.633402	0.305102
Axolotl	RPL22	RPL22	NT_02000043337.1	0.483991	0.480463
Axolotl	H2AFZ	H2AFZ	NT_02000043338.1	-0.279652	0.820314
Axolotl	NPM1	NPM1	NT_02000043345.1	-0.0576672	0.927054
Axolotl	KRT8	KRT8	NT_02000043347.1	0.478929	0.363879
Axolotl	KRT18	KRT18	NT_02000043348.1	0.463526	0.411594
Axolotl	RAN	RAN	NT_02000043357.1	-1.72537	0.269745
Axolotl	PRDX1	PRDX1	NT_02000043358.1	-0.0651855	0.927276
Axolotl	CALM2	CALM2	NT_02000043362.1	1.69209	0.386247
Axolotl	SRSF7	SRSF7	NT_02000043363.1	-1.33405	0.0388859
Axolotl	PABPC1,PABPC1L,PABPC3,PABPC4	PABPC(1,1L,3,4)	NT_02000043365.1	-0.409888	0.43688
Axolotl	SUGP2	SUGP2	NT_02000043368.1	-0.160194	0.755166
Axolotl	RPLP2	RPLP2	NT_02000043382.1	-0.82491	0.173647
Axolotl	ANXA2	ANXA2	NT_02000043386.1	0.30372	0.710751
Axolotl	HNRPDL	HNRPDL	NT_02000043387.1	-0.60226	0.315607
Axolotl	CSTB	CSTB	NT_02000043388.1	0.12186	0.832141
Axolotl	HIST2H2AA3,HIST2H2AA4	HIST(2H2AA3,2H2AA4)	NT_02000043389.1	-0.254235	0.674398
Axolotl	H3F3A,H3F3B	H(3F3A,3F3B)	NT_02000043391.1;NT_02000043370.1;NT_02000029291.1;NT_02000015069.1	-0.346279	0.517353
Axolotl	NDUFA4	NDUFA4	NT_02000043394.1	0.900512	0.109641
Axolotl	HNRNPM	HNRNPM	NT_02000043402.1	-0.370364	0.59731
Axolotl	ATP5O	ATP5O	NT_02000043405.1	-0.113809	0.844686
Axolotl	CST3,CST6	CST(3,6)	NT_02000043417.1	-0.000324131	0.999567
Axolotl	SKP1	SKP1	NT_02000043421.1	-0.28365	0.657591
Axolotl	ATP5H	ATP5H	NT_02000043424.1	-1.02814	0.448588
Axolotl	ATP5C1	ATP5C1	NT_02000043425.1	0.672214	0.26427
Axolotl	UQCRQ	UQCRQ	NT_02000043433.1	1.28399	0.087871
Axolotl	DNAJA1	DNAJA1	NT_02000043435.1	0.0644947	0.901331
Axolotl	SNRNP27	SNRNP27	NT_02000043436.1	-0.706725	0.244355
Axolotl	TCP1	TCP1	NT_02000043441.1	0.302958	0.669911
Axolotl	DDX21,DDX50	DDX(21,50)	NT_02000043452.1	0.284419	0.575419
Axolotl	NHP2L1	NHP2L1	NT_02000043458.1	0.0991365	0.863738
Axolotl	EIF2S3,EIF2S3L	EIF(2S3,2S3L)	NT_02000043476.1	0.131726	0.87034
Axolotl	GLUD1,GLUD2	GLUD(1,2)	NT_02000043478.1	0.0596329	0.931509
Axolotl	EIF2S1	EIF2S1	NT_02000043486.1	0.138462	0.832807
Axolotl	OLFM4	OLFM4	NT_02000043492.1	0.392411	0.535943
Axolotl	ARL6IP1	ARL6IP1	NT_02000043502.1	0.35616	0.552295
Axolotl	DKC1	DKC1	NT_02000043506.1	0.679244	0.198634
Axolotl	ARPC1A	ARPC1A	NT_02000043516.1	0.448504	0.44957
Axolotl	ARPC4	ARPC4	NT_02000043517.1	0.618214	0.274605
Axolotl	SNRPA	SNRPA	NT_02000043520.1	-0.592706	0.269698
Axolotl	HDAC1,HDAC2	HDAC(1,2)	NT_02000043522.1	-0.0564577	0.931307
Axolotl			NT_02000043524.1	-0.157083	0.760987
Axolotl	PHB2	PHB2	NT_02000043549.1	0.549684	0.306751
Axolotl	HADHB	HADHB	NT_02000043553.1	0.0820402	0.882767
Axolotl	PRX	PRX	NT_02000043562.1	0.720304	0.347798
Axolotl	NHP2	NHP2	NT_02000043566.1	0.26655	0.638905
Axolotl	NDUFA13	NDUFA13	NT_02000043568.1	0.113737	0.834351
Axolotl	CSNK2B	CSNK2B	NT_02000043589.1	-0.0946143	0.859473
Axolotl	HNRNPA2B1	HNRNPA2B1	NT_02000043599.1	-0.59407	0.339585
Axolotl	PABPN1	PABPN1	NT_02000043613.1	2.28463	0.0839741
Axolotl	PSMD3	PSMD3	NT_02000043623.1	0.361651	0.760604
Axolotl	ARPC5L	ARPC5L	NT_02000043629.1	0.530685	0.495777
Axolotl	SUPT16H	SUPT16H	NT_02000043652.1	-0.547098	0.620401
Axolotl	C22orf28	C22orf28	NT_02000043653.1	-0.0347245	0.950214
Axolotl	MLF2	MLF2	NT_02000043680.1	-0.512151	0.395094
Axolotl	SDAD1	SDAD1	NT_02000043682.1	0.781965	0.170845
Axolotl	NOL7	NOL7	NT_02000043689.1	-0.473924	0.376602
Axolotl	BRIX1	BRIX1	NT_02000043693.1	-0.606054	0.258018
Axolotl	RBM15B,SPEN	RBM15B,SPEN	NT_02000043694.1	-1.89534	0.176949
Axolotl	TUFM	TUFM	NT_02000043698.1	-0.214273	0.706127
Axolotl	NOP16	NOP16	NT_02000043699.1	0.411536	0.405167
Axolotl	HSD17B12	HSD17B12	NT_02000043701.1	0.451625	0.427062
Axolotl	EIF4A3	EIF4A3	NT_02000043702.1	-0.411893	0.415365
Axolotl	RARS	RARS	NT_02000043706.1	0.412879	0.552511
Axolotl			NT_02000043719.1	-0.364503	0.534182
Axolotl			NT_02000043726.1	0.328444	0.803346
Axolotl	SF3A3	SF3A3	NT_02000043737.1	-0.280844	0.611113
Axolotl	IK	IK	NT_02000043738.1	0.068276	0.944192
Axolotl	DHX15,DHX16,DHX8	DHX(15,16,8)	NT_02000043753.1	-0.473749	0.365811
Axolotl	RUVBL2	RUVBL2	NT_02000043757.1	-0.221097	0.674072
Axolotl	RBBP4,RBBP7	RBBP(4,7)	NT_02000043767.1	0.0292102	0.95759
Axolotl	MRTO4	MRTO4	NT_02000043774.1	-0.4826	0.461561
Axolotl	LMNB1	LMNB1	NT_02000043777.1	-0.126502	0.828894
Axolotl			NT_02000043794.1	-2.26925	0.0418416
Axolotl	IMMT	IMMT	NT_02000043855.1	0.750869	0.230538
Axolotl	POLR2H	POLR2H	NT_02000043864.1	-1.08367	0.33182
Axolotl	CHMP3	CHMP3	NT_02000043866.1	-0.831725	0.475005
Axolotl	PURB	PURB	NT_02000043868.1	-2.94245	0.00955321
Axolotl	MAGT1	MAGT1	NT_02000043870.1	-0.400407	0.803532
Axolotl	MKI67IP	MKI67IP	NT_02000043871.1	0.0682967	0.902916
Axolotl	ACTR10	ACTR10	NT_02000043877.1	0.69266	0.401228
Axolotl	HNRNPUL2	HNRNPUL2	NT_02000043882.1	-0.339481	0.562731
Axolotl	RCN2	RCN2	NT_02000043891.1	-0.018809	0.974805
Axolotl	SMN1,SMN2	SMN(1,2)	NT_02000043892.1	0.146024	0.860787
Axolotl	RCC2	RCC2	NT_02000043929.1	0.339557	0.694954
Axolotl	SF3B4	SF3B4	NT_02000043956.1	-1.34303	0.253026
Axolotl	EMG1	EMG1	NT_02000043960.1	-0.426627	0.396531
Axolotl	TPM1	TPM1	NT_02000043989.1	0.305731	0.743742
Axolotl	CHMP4B	CHMP4B	NT_02000043998.1	-0.350542	0.578559
Axolotl	KIFC1	KIFC1	NT_02000044005.1	-1.02818	0.467069
Axolotl	KIF22	KIF22	NT_02000044045.1	0.0626637	0.909485
Axolotl	PRPF39	PRPF39	NT_02000044061.1	-0.0836683	0.873412
Axolotl	RTCA	RTCA	NT_02000044079.1	-0.162157	0.763204
Axolotl	ABT1	ABT1	NT_02000044090.1	-0.22653	0.725308
Axolotl	WDR5	WDR5	NT_02000044093.1	-0.355505	0.609498
Axolotl	PRPF8	PRPF8	NT_02000044108.1	-0.817379	0.164261
Axolotl	PLK1	PLK1	NT_02000044109.1	0.273466	0.681069
Axolotl	FLII	FLII	NT_02000044112.1	0.370381	0.450506
Axolotl	DDX23	DDX23	NT_02000044113.1	-0.0531307	0.926688
Axolotl	VRK1	VRK1	NT_02000044115.1	0.669781	0.24727
Axolotl	BAZ1A	BAZ1A	NT_02000044121.1	0.762613	0.151001
Axolotl	CDC5L	CDC5L	NT_02000044123.1	-0.629497	0.298242
Axolotl	LEMD2	LEMD2	NT_02000044130.1	0.159557	0.773544
Axolotl	FLNB	FLNB	NT_02000044153.1	0.415607	0.507267
Axolotl			NT_02000044160.1	-0.293233	0.584005
Axolotl	SF3B3	SF3B3	NT_02000044178.1	-0.257242	0.636269
Axolotl	SMC3	SMC3	NT_02000044190.1	-0.0942716	0.902352
Axolotl	TMEM33	TMEM33	NT_02000044191.1	0.318697	0.607265
Axolotl	METTL7A	METTL7A	NT_02000044199.1	-0.210188	0.810883
Axolotl			NT_02000044215.1	0.365111	0.510218
Axolotl	PINX1	PINX1	NT_02000044221.1	-0.0170307	0.975042
Axolotl	RBM22	RBM22	NT_02000044243.1	-0.366384	0.543944
Axolotl	AURKAIP1	AURKAIP1	NT_02000044246.1	0.328235	0.87196
Axolotl	PAM16	PAM16	NT_02000044250.1	0.779216	0.172506
Axolotl	NOL10	NOL10	NT_02000044260.1	-0.234153	0.671584
Axolotl	CETN2	CETN2	NT_02000044264.1	-0.572665	0.326142
Axolotl	SYMPK	SYMPK	NT_02000044266.1	-0.31078	0.71577
Axolotl	CACTIN	CACTIN	NT_02000044289.1	-0.711125	0.200623
Axolotl	XRCC5	XRCC5	NT_02000044356.1	0.464515	0.389633
Axolotl	UTP18	UTP18	NT_02000044373.1	-0.412368	0.462393
Axolotl	FOXK1	FOXK1	NT_02000044382.1	-0.168034	0.834033
Axolotl	AVIL,GSN,SCIN,VIL1	AVIL,GSN,SCIN,VIL1	NT_02000044394.1	0.686243	0.221624
Axolotl	WDR74	WDR74	NT_02000044416.1	-0.436509	0.53229
Axolotl	PNKP	PNKP	NT_02000044420.1	-0.994248	0.0966079
Axolotl	RRP9	RRP9	NT_02000044421.1	-0.259834	0.628513
Axolotl	COIL	COIL	NT_02000044422.1	0.299654	0.604212
Axolotl	CRNKL1	CRNKL1	NT_02000044426.1	-0.133766	0.793491
Axolotl	WDR75	WDR75	NT_02000044430.1	-1.17756	0.431084
Axolotl	PPHLN1	PPHLN1	NT_02000044432.1	-0.433182	0.447814
Axolotl	MRPL38	MRPL38	NT_02000044460.1	-1.65513	0.205417
Axolotl	APOOL	APOOL	NT_02000044466.1	0.800233	0.227599
Axolotl	TCERG1	TCERG1	NT_02000044474.1	-2.3166	0.0823293
Axolotl	RNASEH1	RNASEH1	NT_02000044478.1	-1.32958	0.295421
Axolotl	RFC4	RFC4	NT_02000044495.1	0.214544	0.716885
Axolotl	CHAF1B	CHAF1B	NT_02000044533.1	0.90384	0.490684
Axolotl	GALNT10,GALNTL6	GALNT10,GALNTL6	NT_02000044535.1	0.5833	0.515649
Axolotl	SLC25A1	SLC25A1	NT_02000044570.1	0.33105	0.565685
Axolotl	FUT8	FUT8	NT_02000044630.1	1.28293	0.0681245
Axolotl	CDK12,CDK13	CDK(12,13)	NT_02000044632.1	-0.412795	0.48646
Axolotl	RBM15	RBM15	NT_02000044635.1	-0.851665	0.273524
Axolotl	PPIL3	PPIL3	NT_02000044657.1	-1.82	0.156578
Axolotl			NT_02000044659.1	-0.000446242	0.999347
Axolotl	PAPD5	PAPD5	NT_02000044670.1	-0.585433	0.321483
Axolotl	DUS3L	DUS3L	NT_02000044676.1	-0.942256	0.337278
Axolotl	UTP6	UTP6	NT_02000044687.1	-0.356595	0.543359
Axolotl	SPEN	SPEN	NT_02000044692.1	-0.38016	0.604431
Axolotl	DDX31	DDX31	NT_02000044727.1	0.412776	0.431389
Axolotl	RFC1	RFC1	NT_02000044764.1	0.241286	0.659008
Axolotl	FAM101A	FAM101A	NT_02000044842.1	0.657207	0.250177
Axolotl	PARP2	PARP2	NT_02000044924.1	-0.381757	0.59039
Axolotl	ZNF384	ZNF384	NT_02000044962.1	-0.575521	0.534332
Axolotl	OGG1	OGG1	NT_02000045105.1	2.7271	0.00215526
Axolotl	GALNT12,GALNT4,POC1B-GALNT4	GALNT(12,4),POC1B-GALNT4	NT_02000045175.1	1.22042	0.084858
Axolotl	MYPOP	MYPOP	NT_02000045188.1	-0.746608	0.202679
Axolotl	EPB41L5	EPB41L5	NT_02000045243.1	0.253088	0.643386
Axolotl	MCCC2	MCCC2	NT_02000045244.1	-2.25322	0.0244429
Axolotl	RBBP6	RBBP6	NT_02000045320.1	-0.142629	0.817481
Axolotl	AHNAK	AHNAK	NT_02000045358.1	0.156165	0.842952
Axolotl	THYN1	THYN1	NT_02000045575.1	-1.06315	0.107416
Axolotl	MINA	MINA	NT_02000045636.1	-0.171923	0.736914
Axolotl	UTP20	UTP20	NT_02000045685.1	-0.482849	0.356634
Axolotl	ELMSAN1	ELMSAN1	NT_02000046257.1	-0.0290963	0.95965
Axolotl	ESCO1	ESCO1	NT_02000046852.1	0.433404	0.44195
Axolotl	AC004381.6	AC004381.6	NT_02000046923.1	0.714814	0.224887
Axolotl	MYO5C	MYO5C	NT_0200005357.1	-0.359673	0.582632
Axolotl	SFXN5	SFXN5	NT_0200009672.1	0.193371	0.769845
Axolotl	IGF2BP1,IGF2BP2,IGF2BP3	IGF(2BP1,2BP2,2BP3)	NT_0200009739.1	-0.63738	0.474595
Axolotl	DHX37	DHX37	NT_0200009750.1	-0.237802	0.69146
Axolotl	CSNK2A1	CSNK2A1	NT_02000110575.1	-0.243152	0.66362
Axolotl	RPL5	RPL5	NT_02000110679.1	-0.377672	0.537783
Axolotl	ZNF638	ZNF638	NT_02000110724.1	-0.157415	0.766023
Axolotl	EXT2	EXT2	NT_02000110903.1	0.534824	0.350617
Axolotl	ZNF318	ZNF318	NT_02000111721.1	-1.12519	0.0715402
Axolotl	PEX11A	PEX11A	NT_02000113563.1	0.875792	0.180804
Axolotl	MPHOSPH10	MPHOSPH10	NT_02000114325.1	-0.870244	0.258571
Axolotl	SLC25A4	SLC25A4	NT_02000114965.1	1.78319	0.290191
Axolotl	KRT17	KRT17	NT_02000114969.1	0.268924	0.788649
Axolotl	SRSF1	SRSF1	NT_02000115051.1	-1.17712	0.0544601
Axolotl	ZC3H10	ZC3H10	NT_02000115100.1	-0.41943	0.49148
Axolotl	HSPA8	HSPA8	NT_02000115436.1	0.290448	0.59704
Axolotl	PPP1CA,PPP1CC	PPP(1CA,1CC)	NT_02000115734.1	0.0983662	0.849531
Axolotl	ZNF536	ZNF536	NT_02000116671.1	-0.443973	0.497469
Axolotl	RBM6	RBM6	NT_02000116711.1	-0.729565	0.205223
Axolotl	ZKSCAN1,ZNF3	ZKSCAN1,ZNF3	NT_02000116782.1	0.47241	0.512561
Axolotl	TUBA1A,TUBA1B	TUBA(1A,1B)	NT_02000117062.1	-0.264249	0.731039
Axolotl	TRF2	TRF2	NT_02000119710.1	10.614	3.03597e-05
Axolotl	MYO19	MYO19	NT_02000119807.1	0.0360367	0.956617
Axolotl	MDN1	MDN1	NT_02000124333.1	-0.235155	0.686106
Axolotl	APTX	APTX	NT_02000125661.1	-2.86484	0.0624782
Axolotl	AATF	AATF	NT_02000127244.1	-0.358323	0.556369
Axolotl	B3GAT3	B3GAT3	NT_02000127779.1	1.06785	0.118642
Axolotl	MYH14,MYO1B,MYO1E	MYH14,MYO(1B,1E)	NT_02000128318.1	0.503508	0.410896
Axolotl	THAP2	THAP2	NT_02000128575.1	0.169404	0.768747
Axolotl	UBASH3B	UBASH3B	NT_02000128607.2	-2.47055	0.166636
Axolotl	SRSF7	SRSF7	NT_02000129142.1	-0.943962	0.17132
Axolotl	PRPF38B	PRPF38B	NT_02000129542.1	-1.4133	0.0464436
Axolotl	MYH9	MYH9	NT_02000129685.1	0.4165	0.437135
Axolotl	MYH9	MYH9	NT_02000129685.2	0.239156	0.676002
Axolotl	PPP1R9A	PPP1R9A	NT_02000129953.1;NT_02000129953.2	0.922281	0.40861
Axolotl	Apollo	DCLRE1B	NT_02000130126.1	3.62461	0.00111665
Axolotl	VANGL1,VANGL2	VANGL(1,2)	NT_02000130335.1	-0.696592	0.271111
Axolotl	HDGFRP2	HDGFRP2	NT_02000131401.1	-0.757936	0.281093
Axolotl	XPO5	XPO5	NT_02000131570.1	0.0963529	0.874946
Axolotl	LIMCH1	LIMCH1	NT_02000131766.1;NT_02000131766.3;NT_02000131766.2;NT_02000131766.4	0.142033	0.844036
Axolotl	HNRNPH1	HNRNPH1	NT_02000132034.1	-0.386424	0.548974
Axolotl	DNAJA1,DNAJA4	DNAJA(1,4)	NT_02000132117.1	-0.676334	0.583703
Axolotl	ZNF658	ZNF658	NT_02000132222.1	0.254166	0.628683
Axolotl	SLC25A51	SLC25A51	NT_02000132912.1	0.362595	0.489459
Axolotl	LSP1	LSP1	NT_02000132973.3;NT_02000132973.2;NT_02000132973.4;NT_02000132973.1	0.1591	0.791886
Axolotl	CLK2	CLK2	NT_02000134142.2;NT_02000134142.4;NT_02000134142.5;NT_02000134142.1	-1.17241	0.0499239
Axolotl	RPLP1	RPLP1	NT_02000134198.1	-0.684604	0.337411
Axolotl	XPO5	XPO5	NT_02000134452.2	0.168882	0.750898
Axolotl	SEMA3A,SEMA3B,SEMA3C,SEMA3D,SEMA3E,SEMA3F,SEMA3G	SEMA(3A,3B,3C,...)	NT_02000134563.1;NT_02000134563.2	0.528026	0.474924
Axolotl	RPS24	RPS24	NT_02000135478.1;NT_02000135478.2	0.299332	0.596847
Axolotl	SKIV2L2	SKIV2L2	NT_02000136082.5;NT_02000136082.3;NT_02000136082.2;NT_02000136082.1	-0.662355	0.392718
Axolotl	SPECC1,SPECC1L	SPECC(1,1L)	NT_02000136347.1	0.249254	0.663989
Axolotl	RBMX	RBMX	NT_02000136574.1;NT_02000136574.4;NT_02000136574.3;NT_02000136574.2	-1.38183	0.0590292
Axolotl	B3GALT6	B3GALT6	NT_02000136582.1	1.10041	0.0835658
Axolotl	TUBA1A	TUBA1A	NT_02000136627.1	0.0451291	0.936116
Axolotl	TUBA1A,TUBA1B,TUBA1C,TUBA3C,TUBA3D,TUBA3E,TUBA4A,TUBA8,TUBAL3	TUBA(1A,1B,1C,...),TUBAL3	NT_02000136627.3	-0.038373	0.94232
Axolotl	SRSF5	SRSF5	NT_02000137791.4;NT_02000137791.2;NT_02000137791.1	-1.2077	0.134683
Axolotl	DDX18	DDX18	NT_02000137848.1	-0.209633	0.703072
Axolotl	MPRIP	MPRIP	NT_02000137872.2	0.406425	0.430863
Axolotl	CLASRP	CLASRP	NT_02000138035.1	-0.988342	0.279127
Axolotl	ZNF658	ZNF658	NT_02000138121.1	-0.371442	0.69701
Axolotl	CAD	CAD	NT_02000138465.1;NT_02000138465.2	0.00446998	0.993661
Axolotl	ZNF165	ZNF165	NT_02000138853.1	-0.323735	0.617967
Axolotl	ZNF214,ZNF253,ZNF570	ZNF(214,253,570)	NT_02000138954.1	0.662059	0.417918
Axolotl	TUBB,TUBB2A,TUBB2B,TUBB3,TUBB4A,TUBB4B,TUBB6,TUBB8	TUBB,TUBB(2A,2B,3,...)	NT_02000138974.4;NT_02000138974.2;NT_02000138974.5	-0.0427001	0.94966
Axolotl	RP11-683L23.1,TUBB,TUBB1,TUBB2A,TUBB2B,TUBB3,TUBB4A,TUBB4B,TUBB6,TUBB8	RP11-683L23.1,TUBB,TUBB(1,2A,2B,...)	NT_02000138974.6	-0.0338838	0.948091
Axolotl	RP11-683L23.1,TUBB,TUBB1,TUBB2A,TUBB2B,TUBB3,TUBB4A,TUBB4B,TUBB6,TUBB8	RP11-683L23.1,TUBB,TUBB(1,2A,2B,...)	NT_02000138974.8	-0.126885	0.816252
Axolotl	RP11-683L23.1,TUBB,TUBB1,TUBB2A,TUBB2B,TUBB3,TUBB4A,TUBB4B,TUBB6,TUBB8	RP11-683L23.1,TUBB,TUBB(1,2A,2B,...)	NT_02000138974.9;NT_02000138974.7	-0.170311	0.737886
Axolotl	RPF2	RPF2	NT_02000139036.1	-0.462084	0.37579
Axolotl	PPP1R9A	PPP1R9A	NT_02000139595.1	0.148875	0.795813
Axolotl	NOS1AP	NOS1AP	NT_02000139710.1	0.0105195	0.985979
Axolotl	DDX41	DDX41	NT_02000139798.1;NT_02000139798.2	0.0853629	0.873269
Axolotl	CORO2A,CORO2B	CORO(2A,2B)	NT_02000139930.1	0.896168	0.133655
Axolotl	XPC	XPC	NT_02000140119.1	-0.157698	0.783646
Axolotl	TRIM39	TRIM39	NT_02000140205.1	-2.18921	0.168214
Axolotl	IQCA1	IQCA1	NT_02000140572.1	0.291032	0.541214
Axolotl	ACTA1,ACTA2,ACTB,ACTBL2,ACTC1,ACTG1,ACTG2,POTEE,POTEF,POTEI,POTEJ	ACTB,ACTA(1,2),ACTBL2,ACTC1,ACTG(1,2),POTE(E,F,I,J)	NT_02000140628.2;NT_02000140628.1	0.554235	0.301145
Axolotl	ACTA1,ACTA2,ACTB,ACTBL2,ACTC1,ACTG1,ACTG2,POTEE,POTEF,POTEI,POTEJ	ACTB,ACTA(1,2),ACTBL2,ACTC1,ACTG(1,2),POTE(E,F,I,J)	NT_02000140628.3	0.274527	0.701025
Axolotl	ACTC1	ACTC1	NT_02000140628.4	0.65436	0.511358
Axolotl	NUMA1	NUMA1	NT_02000141186.3;NT_02000141186.2;NT_02000141186.9;NT_02000141186.7;NT_02000141186.6;NT_02000141186.5;NT_02000141186.8;NT_02000141186.4	-0.695848	0.248506
Axolotl	MYO1A,MYO1B,MYO1C,MYO1D,MYO1G,MYO1H	MYO(1A,1B,1C,...)	NT_02000141517.2	0.404133	0.419589
Axolotl	CDCA2	CDCA2	NT_02000141530.1	-0.827437	0.226391
Axolotl	HIST1H4A,HIST1H4B,HIST1H4C,HIST1H4D,HIST1H4E,HIST1H4F,HIST1H4G,HIST1H4H,HIST1H4I,HIST1H4J,HIST1H4K,HIST1H4L,HIST2H4A,HIST2H4B,HIST4H4	HIST(1H4A,1H4B,1H4C,...)	NT_02000141585.3;NT_02000141585.13;NT_02000141585.11	-0.22793	0.693724
Axolotl	MDN1	MDN1	NT_02000141751.1	-0.0758945	0.915331
Axolotl	KRT18	KRT18	NT_02000141929.1	-0.0376852	0.950706
Axolotl	HCFC1	HCFC1	NT_02000142022.1	-0.358716	0.489122
Axolotl	DST,MACF1	DST,MACF1	NT_02000142187.49;NT_02000142187.12;NT_02000142187.15;NT_02000142187.35;NT_02000142187.27;NT_02000142187.39;NT_02000142187.25;NT_02000142187.50;NT_02000142187.19;NT_02000142187.9;NT_02000142187.22;NT_02000142187.14;NT_02000142187.47;NT_02000142187.43;NT_02000142187.46;NT_02000142187.48;NT_02000142187.2;NT_02000142187.52;NT_02000142187.42;NT_02000142187.37;NT_02000142187.24;NT_02000142187.11;NT_02…	0.518186	0.401718
Axolotl	CRMP1,DPYS,DPYSL2,DPYSL3,DPYSL4	CRMP1,DPYS,DPYSL(2,3,4)	NT_02000142194.2;NT_02000142194.1	0.403552	0.475348
Axolotl	SREK1	SREK1	NT_02000142238.7;NT_02000142238.1;NT_02000142238.6;NT_02000142238.8;NT_02000142238.2;NT_02000142238.4;NT_02000142238.5;NT_02000142238.3	-1.77759	0.0191262
Axolotl	HIST1H2BJ,HIST1H2BK,HIST1H2BO	HIST(1H2BJ,1H2BK,1H2BO)	NT_02000142429.7;NT_02000142429.1;NT_02000142429.6;NT_02000142429.5;NT_02000043804.1	-0.481278	0.361
Axolotl	SEMA3C	SEMA3C	NT_02000142430.2;NT_02000142430.1	-0.174062	0.772313
Axolotl	KLHL40,UTP14A,UTP14C	KLHL40,UTP(14A,14C)	NT_02000142484.3;NT_02000142484.4	-0.744972	0.265632
Axolotl	CRISPLD2	CRISPLD2	NT_02000142492.2	-0.122701	0.861469
Axolotl	SPEN	SPEN	NT_02000142608.14	0.532938	0.401478
Axolotl	SPEN	SPEN	NT_02000142608.3	-0.451244	0.465637
Axolotl	SPEN	SPEN	NT_02000142608.5;NT_02000142608.20	-0.190253	0.809552
Axolotl	SPEN	SPEN	NT_02000142608.6	-0.185454	0.732288
Axolotl	SPEN	SPEN	NT_02000142608.8;NT_02000142608.10	1.32429	0.0489801
Axolotl	DDX39A,DDX39B	DDX(39A,39B)	NT_02000142710.14;NT_02000142710.13;NT_02000033982.1	-0.458941	0.62317
Axolotl	MYO9A,MYO9B	MYO(9A,9B)	NT_02000142718.7;NT_02000142718.4;NT_02000142718.1;NT_02000142718.5;NT_02000142718.3;NT_02000142718.8;NT_02000142718.6;NT_02000142718.2	0.130158	0.79339
Axolotl	PKP2	PKP2	NT_02000142795.5;NT_02000142795.4;NT_02000142795.2;NT_02000142795.1	-0.317249	0.707836
Axolotl	ZNF512	ZNF512	NT_02000142987.8;NT_02000142987.4	0.341509	0.5322
Axolotl	SLC25A5	SLC25A5	NT_02000214965.1	0.899636	0.138398
Axolotl	KRT19	KRT19	NT_02000215280.1	0.558432	0.325131
Axolotl	HSPA8	HSPA8	NT_02000215436.1	0.242639	0.668881
Axolotl	ZFR,ZFR2	ZFR,ZFR2	NT_02000217919.1	0.436693	0.690636
Axolotl	HNRNPK	HNRNPK	NT_02000226288.1	0.865638	0.183384
Axolotl	MECP2	MECP2	NT_02000227874.1	-1.91417	0.0811059
Axolotl	NACC2	NACC2	NT_02000228136.1	-1.57489	0.094714
Axolotl	ESF1	ESF1	NT_02000228252.1	-0.961263	0.134747
Axolotl	MYH14	MYH14	NT_02000228318.1	0.341995	0.605946
Axolotl	MYH9	MYH9	NT_02000229685.1	0.665302	0.337724
Axolotl	HIST2H2AB	HIST2H2AB	NT_02000229808.1	-0.818028	0.485192
Axolotl	LRRFIP2	LRRFIP2	NT_02000230919.1	0.622684	0.314953
Axolotl	RING1,RNF2	RING1,RNF2	NT_02000231534.1;NT_02000013753.1	-0.640315	0.355877
Axolotl	ZNF606	ZNF606	NT_02000232909.1	0.338896	0.587593
Axolotl			NT_02000234438.1	-0.585727	0.316296
Axolotl	ZNF567	ZNF567	NT_02000236789.1	0.165139	0.78534
Axolotl	MPRIP	MPRIP	NT_02000237872.1	0.508976	0.357576
Axolotl	ACTA1,ACTA2,ACTB,ACTBL2,ACTC1,ACTG1,ACTG2,POTEE,POTEF,POTEI,POTEJ	ACTB,ACTA(1,2),ACTBL2,ACTC1,ACTG(1,2),POTE(E,F,I,J)	NT_02000238280.2	0.432206	0.409438
Axolotl	ACTA1,ACTA2,ACTB,ACTBL2,ACTC1,ACTG1,ACTG2,POTEE,POTEF,POTEI,POTEJ	ACTB,ACTA(1,2),ACTBL2,ACTC1,ACTG(1,2),POTE(E,F,I,J)	NT_02000238280.6	-0.0382269	0.961502
Axolotl	SPTBN1,SPTBN2	SPTBN(1,2)	NT_02000238388.1	0.381409	0.471726
Axolotl	MYO5A,MYO5B,MYO5C	MYO(5A,5B,5C)	NT_02000238776.2	0.61282	0.246765
Axolotl	POLR2B,POLR3B	POLR(2B,3B)	NT_02000239344.1	-0.593966	0.320297
Axolotl	RBM4B	RBM4B	NT_02000239586.1	-0.537621	0.338239
Axolotl	PRPF4	PRPF4	NT_02000239698.5	-0.281088	0.641238
Axolotl			NT_02000240319.2;NT_02000240319.1;NT_02000240319.3	-0.259653	0.669671
Axolotl	RBM14-RBM4	RBM14-RBM4	NT_02000240456.3;NT_02000240456.2;NT_02000240456.18;NT_02000240456.17;NT_02000240456.15;NT_02000240456.10	-0.752856	0.162962
Axolotl	KPNA3,KPNA4	KPNA(3,4)	NT_02000241022.4	-0.267983	0.63012
Axolotl	KLF10	KLF10	NT_02000241468.5	0.982781	0.229991
Axolotl	SHROOM3	SHROOM3	NT_02000241843.2;NT_02000241843.1	-0.0511919	0.930175
Axolotl	ZNF165	ZNF165	NT_02000241849.1	0.326716	0.632308
Axolotl	SURF6	SURF6	NT_02000242623.6	0.546374	0.292444
Axolotl	TAOK1,TAOK2,TAOK3	TAOK(1,2,3)	NT_02000242917.1	0.324295	0.523552
Axolotl	LIG3	LIG3	NT_02000242959.1	-0.747697	0.157016
Axolotl	HSPA1A,HSPA1B,HSPA1L,HSPA8	HSPA(1A,1B,1L,8)	NT_02000315436.1	0.0802943	0.890941
Axolotl	FBXL6	FBXL6	NT_02000325200.1	-0.573923	0.295761
Axolotl	EPB41L4B	EPB41L4B	NT_02000325634.1	0.370855	0.524942
Axolotl	MECP2	MECP2	NT_02000327874.1	-2.2684	0.0392145
Axolotl	Apollo	DCLRE1B	NT_02000330126.2;NT_02000330126.1	3.57223	0.00436789
Axolotl	ZNF165	ZNF165	NT_02000338538.1	-0.250144	0.708739
Axolotl	MDN1	MDN1	NT_02000341751.1	-0.268991	0.64703
Axolotl	SERPINH1	SERPINH1	NT_02000341910.7;NT_02000341910.3;NT_02000341910.28;NT_02000341910.27;NT_02000341910.22;NT_02000341910.1	0.067654	0.903789
Axolotl	CRMP1,DPYS,DPYSL2,DPYSL3,DPYSL4	CRMP1,DPYS,DPYSL(2,3,4)	NT_02000342227.3;NT_02000342227.1;NT_02000342227.9;NT_02000342227.7	0.491888	0.39543
Axolotl	ZNF107	ZNF107	NT_02000427686.1	0.107676	0.88869
Axolotl	ZKSCAN1	ZKSCAN1	NT_02000439019.2	0.773423	0.290244
Axolotl	PXMP2	PXMP2	NT_02000439911.4;NT_02000439911.2	2.91965	0.174387
Axolotl	KLF6,ZNF143,ZNF253,ZNF587B,ZNF76,ZNF84	KLF6,ZNF(143,253,587B,...)	NT_02000441373.1;NT_02000333255.1;NT_02000119283.1;NT_02000031504.1;NT_0200009560.1	0.223256	0.774332
Axolotl	NPR3	NPR3	NT_02000441416.1	0.0872094	0.885509
Axolotl	SPEN	SPEN	NT_02000441757.15;NT_02000441757.14	-0.520441	0.462391
Axolotl	CETN2	CETN2	NT_02000443183.9;NT_02000443183.8;NT_02000443183.7;NT_02000443183.5;NT_02000443183.4;NT_02000443183.3;NT_02000443183.15;NT_02000443183.14;NT_02000443183.12;NT_02000443183.11;NT_02000443183.10	-1.04075	0.181579
Axolotl	ZNF544	ZNF544	NT_02000523487.1	0.186147	0.732598
Axolotl	NLE1	NLE1	NT_02000541136.11	-0.847287	0.284628
Axolotl	CXXC1,MBD1	CXXC1,MBD1	NT_02000542058.2;NT_02000542058.1	-0.202241	0.857173
Axolotl	MPC2	MPC2	NT_02000542983.39;NT_02000542983.29;NT_02000542983.17	0.603854	0.291661
Axolotl	ZNF565	ZNF565	NT_02000631017.1	-0.409478	0.632071
Axolotl	MDN1	MDN1	NT_02000641751.1	-0.198149	0.724795
Axolotl	KIF2A,KIF2B,KIF2C	KIF(2A,2B,2C)	NT_02000642536.1;NT_02000642536.5;NT_02000642536.3;NT_02000642536.4	0.355244	0.57452
Axolotl	ZNF165,ZNF3	ZNF(165,3)	NT_02000733153.1;NT_02000022277.1	0.300199	0.641587
Axolotl	ZNF227	ZNF227	NT_02000738538.1	-0.355487	0.594413
Axolotl	MDN1	MDN1	NT_02000941751.1	-0.346897	0.614491
Dog	RPL34	RPL34	ENSCAFP00000000042;GENSCAN00000000886	0.796071	0.617834
Dog	SERPINB7	SERPINB7	ENSCAFP00000000063;GENSCAN00000013364	-0.853801	0.438601
Dog	RNF41,SMARCC1,SMARCC2	RNF41,SMARCC(1,2)	ENSCAFP00000000152;GENSCAN00000016940	-2.73961	0.0231103
Dog	YTHDC2	YTHDC2	ENSCAFP00000000324;GENSCAN00000026561;ENSCAFP00000042850	-0.609296	0.550613
Dog	B4GALT7,TMED9	B4GALT7,TMED9	ENSCAFP00000000331;GENSCAN00000026563	-1.09683	0.382966
Dog	NHP2	NHP2	ENSCAFP00000000342;GENSCAN00000026558	-0.328683	0.730464
Dog	HNRNPAB	HNRNPAB	ENSCAFP00000000343;GENSCAN00000026565	0.952597	0.199999
Dog	HNRNPH1,HNRNPH2	HNRNPH(1,2)	ENSCAFP00000000471	-0.0546754	0.92519
Dog	ARG1	ARG1	ENSCAFP00000000548;ENSCAFP00000000552	-0.0612405	0.937785
Dog	LYZ	LYZ	ENSCAFP00000000619	0.721057	0.538273
Dog	SRFBP1	SRFBP1	ENSCAFP00000000735;ENSCAFP00000000734;GENSCAN00000025498	0.423156	0.428425
Dog	YWHAZ	YWHAZ	ENSCAFP00000000820;GENSCAN00000013560;ENSCAFP00000042684;GENSCAN00000042593	1.00384	0.465274
Dog	HSPA1A,HSPA1B,HSPA1L,HSPA2,HSPA5,HSPA6,HSPA8	HSPA(1A,1B,1L,...)	ENSCAFP00000000901;GENSCAN00000043111;ENSCAFP00000000903;GENSCAN00000043103	0.689356	0.574436
Dog	EZR,MSN,RDX	EZR,MSN,RDX	ENSCAFP00000000937;GENSCAN00000034814;ENSCAFP00000021092	0.669706	0.561246
Dog	UTP23	UTP23	ENSCAFP00000001177;GENSCAN00000011707	-0.249816	0.78654
Dog	TAF2	TAF2	ENSCAFP00000001249;GENSCAN00000008589	-3.14702	0.0164918
Dog	ASF1A,ASF1B,PRKACA,PRKACB	ASF(1A,1B),PRKAC(A,B)	ENSCAFP00000001339;GENSCAN00000008199;GENSCAN00000009266;ENSCAFP00000038756;ENSCAFP00000024252;GENSCAN00000004277	-5.44251	0.00318953
Dog	B3GALT4,RPS18	B3GALT4,RPS18	ENSCAFP00000001357;GENSCAN00000006697	0.505475	0.377222
Dog	RGL2,TAPBP,WDR46	RGL2,TAPBP,WDR46	ENSCAFP00000001360;GENSCAN00000006699	0.270535	0.702989
Dog	POLDIP3	POLDIP3	ENSCAFP00000001369;ENSCAFP00000001370	0.629676	0.378979
Dog	VDAC1	VDAC1	ENSCAFP00000001399;ENSCAFP00000033450;GENSCAN00000026274	1.36861	0.408256
Dog	CENPM	CENPM	ENSCAFP00000001421;GENSCAN00000002879	-1.09391	0.390683
Dog	XRCC6	XRCC6	ENSCAFP00000001473;GENSCAN00000002882;ENSCAFP00000036918	0.190913	0.746329
Dog	H2AFY	H2AFY	ENSCAFP00000001515;ENSCAFP00000001514;GENSCAN00000002062	0.00138717	0.998777
Dog	L3MBTL2,MBTD1	L3MBTL2,MBTD1	ENSCAFP00000001579;GENSCAN00000012781	-2.15216	0.0771715
Dog	C1orf35	C1orf35	ENSCAFP00000001675;GENSCAN00000028357	-0.437825	0.535058
Dog	HMGA1	HMGA1	ENSCAFP00000001724	0.773665	0.311041
Dog	TAF11	TAF11	ENSCAFP00000001780;GENSCAN00000041932	-1.66402	0.162255
Dog	MATR3	MATR3	ENSCAFP00000001936;ENSCAFP00000001941;GENSCAN00000041270	-1.35823	0.211517
Dog	RPL3,RPL3L	RPL(3,3L)	ENSCAFP00000001940;GENSCAN00000038681;GENSCAN00000012450;ENSCAFP00000041408	0.164779	0.786464
Dog	HNRNPK	HNRNPK	ENSCAFP00000002004;ENSCAFP00000042072;ENSCAFP00000033805;GENSCAN00000037507;GENSCAN00000020656	0.193209	0.756781
Dog	PUF60,SCRIB	PUF60,SCRIB	ENSCAFP00000002007;ENSCAFP00000040466;GENSCAN00000046329	-0.41438	0.721777
Dog	SRSF3	SRSF3	ENSCAFP00000002023;GENSCAN00000015536	0.161278	0.919216
Dog	POLR2F	POLR2F	ENSCAFP00000002068;GENSCAN00000003793	1.42631	0.468326
Dog	DSP,DST,MACF1,PLEC	DS(P,T),MACF1,PLEC	ENSCAFP00000002076;GENSCAN00000046330	0.319463	0.830086
Dog	CPA4	CPA4	ENSCAFP00000002144;GENSCAN00000009625	-0.0903011	0.916694
Dog	TAF8	TAF8	ENSCAFP00000002377;GENSCAN00000033344	-3.1619	0.00240545
Dog	RBM28	RBM28	ENSCAFP00000002431;GENSCAN00000004064	0.593735	0.497289
Dog	MYH10,MYH11,MYH14,MYH15,MYH6,MYH7,MYH7B,MYH9	MYH(10,11,14,...)	ENSCAFP00000002455;GENSCAN00000016166	0.796718	0.398103
Dog	POT1	POT1	ENSCAFP00000002549;GENSCAN00000041111	7.60066	0.000349117
Dog	KLHDC3	KLHDC3	ENSCAFP00000002575;GENSCAN00000004543	-0.269139	0.762342
Dog	BTBD11,PWP1	BTBD11,PWP1	ENSCAFP00000002578;GENSCAN00000018210	-0.219808	0.755343
Dog	ANXA1	ANXA1	ENSCAFP00000002591;GENSCAN00000018457	0.678127	0.378528
Dog	NOL6	NOL6	ENSCAFP00000002753;GENSCAN00000005870	-0.656271	0.519479
Dog	HSP90AA1,HSP90AB1	HSP(90AA1,90AB1)	ENSCAFP00000002914;GENSCAN00000008365;GENSCAN00000028766	0.215647	0.92244
Dog	CDC5L	CDC5L	ENSCAFP00000002938;GENSCAN00000008399	-0.125431	0.855434
Dog	KIAA0020	KIAA0020	ENSCAFP00000003000;GENSCAN00000003958	0.96866	0.404653
Dog	RCL1	RCL1	ENSCAFP00000003072	-1.02515	0.217326
Dog	CENPQ	CENPQ	ENSCAFP00000003114	-0.405601	0.583967
Dog	MAP4K4,MINK1,TNIK	MAP4K4,MINK1,TNIK	ENSCAFP00000003176;ENSCAFP00000036533;GENSCAN00000040193	-0.339439	0.695683
Dog	PAICS,SRP72	PAICS,SRP72	ENSCAFP00000003266;GENSCAN00000006767	-0.139101	0.842599
Dog	PHF2,PHF8	PHF(2,8)	ENSCAFP00000003277;ENSCAFP00000041286;GENSCAN00000039768	0.409047	0.578925
Dog	CENPP	CENPP	ENSCAFP00000003340	-1.25257	0.247654
Dog	IARS,NOL8	IARS,NOL8	ENSCAFP00000003373;GENSCAN00000033844	0.172554	0.815307
Dog	POLR1E	POLR1E	ENSCAFP00000003452;ENSCAFP00000037196;GENSCAN00000034482	0.0250727	0.960951
Dog	ZNF787	ZNF787	ENSCAFP00000003619;GENSCAN00000031881	0.277884	0.781508
Dog	ZNF691	ZNF691	ENSCAFP00000003653	-3.2978	0.0401397
Dog	TWISTNB	TWISTNB	ENSCAFP00000003662;GENSCAN00000007056;ENSCAFP00000038278	0.0294127	0.964332
Dog	DNAJA1,SRBD1	DNAJA1,SRBD1	ENSCAFP00000003722;ENSCAFP00000042464;GENSCAN00000003142	-0.163439	0.810839
Dog	EPN1,U2AF2	EPN1,U2AF2	ENSCAFP00000003724;GENSCAN00000031908	-1.25271	0.41354
Dog	RPL28	RPL28	ENSCAFP00000003757;GENSCAN00000031914	1.11126	0.346747
Dog	LILRA6,LILRB3,RPS9	LILRA6,LILRB3,RPS9	ENSCAFP00000003864;GENSCAN00000027608	-0.261128	0.706601
Dog	MSH2	MSH2	ENSCAFP00000003876;GENSCAN00000023663	-0.0587521	0.957684
Dog	FBXO11	FBXO11	ENSCAFP00000003895;GENSCAN00000023674	-0.16779	0.832176
Dog	CDCA7L	CDCA7L	ENSCAFP00000004011;GENSCAN00000016475	-0.304727	0.636166
Dog	KLHL7	KLHL7	ENSCAFP00000004048;GENSCAN00000039230	-0.309623	0.652344
Dog	RAD23B	RAD23B	ENSCAFP00000004125;GENSCAN00000014880	-1.09825	0.12882
Dog	EPB41L4B	EPB41L4B	ENSCAFP00000004213	-0.791549	0.441274
Dog	HNRNPA2B1	HNRNPA2B1	ENSCAFP00000004276;GENSCAN00000011732;ENSCAFP00000004267	5.95671	0.000187186
Dog	RLF,ZNF292	RLF,ZNF292	ENSCAFP00000004540;GENSCAN00000009013	-3.96894	0.000830497
Dog	GGCT	GGCT	ENSCAFP00000004578	1.06313	0.185496
Dog	ACTR2	ACTR2	ENSCAFP00000004772;GENSCAN00000033439	0.383171	0.6479
Dog	PRPF4	PRPF4	ENSCAFP00000004803;GENSCAN00000018632	0.0017563	0.9976
Dog	RPS7	RPS7	ENSCAFP00000004844;GENSCAN00000020033	-0.352879	0.677951
Dog	CDCA8	CDCA8	ENSCAFP00000004866;GENSCAN00000020912	-0.0545286	0.966119
Dog	C2orf42	C2orf42	ENSCAFP00000004932;GENSCAN00000038145	-0.35178	0.603738
Dog	TAF1B	TAF1B	ENSCAFP00000005032	-0.054105	0.924494
Dog	MAP7D1,SH3D21,THRAP3	MAP7D1,SH3D21,THRAP3	ENSCAFP00000005033;GENSCAN00000017512	-1.68039	0.0521829
Dog	NOL10	NOL10	ENSCAFP00000005137;GENSCAN00000034860	0.421083	0.52552
Dog	PNKP	PNKP	ENSCAFP00000005195;GENSCAN00000006962;ENSCAFP00000037805;ENSCAFP00000038693	-0.719745	0.242581
Dog	PSMB2	PSMB2	ENSCAFP00000005265;GENSCAN00000017502	1.83025	0.191195
Dog	SFPQ	SFPQ	ENSCAFP00000005355;GENSCAN00000017510;GENSCAN00000025720;ENSCAFP00000026985	3.26415	0.00992833
Dog	STOM	STOM	ENSCAFP00000005502;GENSCAN00000025758	-0.406904	0.849035
Dog	GEN1	GEN1	ENSCAFP00000005583;GENSCAN00000031239	0.313691	0.635622
Dog	DLD	DLD	ENSCAFP00000005721;GENSCAN00000016069	-2.33087	0.0121786
Dog	RUVBL2	RUVBL2	ENSCAFP00000005741;GENSCAN00000042705;ENSCAFP00000032477	-1.2079	0.0843467
Dog	CENPO	CENPO	ENSCAFP00000006051;ENSCAFP00000042057;GENSCAN00000034121	-0.337608	0.686051
Dog	GLTSCR2	GLTSCR2	ENSCAFP00000006058;GENSCAN00000021411	0.282082	0.726728
Dog	RUVBL1	RUVBL1	ENSCAFP00000006114;GENSCAN00000039483	-1.36618	0.068462
Dog	ORC5	ORC5	ENSCAFP00000006164	-0.953281	0.471766
Dog	ANXA5	ANXA5	ENSCAFP00000006170;GENSCAN00000042054	-0.667547	0.652265
Dog	PIP4K2A	PIP4K2A	ENSCAFP00000006237;GENSCAN00000022377	0.0202886	0.973751
Dog	RBM44,TAF1D	RBM44,TAF1D	ENSCAFP00000006276;ENSCAFP00000019984;GENSCAN00000032373;GENSCAN00000014788;GENSCAN00000011490;ENSCAFP00000033739;GENSCAN00000030167;GENSCAN00000021703	-0.165086	0.804455
Dog	GAREML,RAB10,RAB13,RAB8A	GAREML,RAB(10,13,8A)	ENSCAFP00000006309;ENSCAFP00000036940;ENSCAFP00000025621;ENSCAFP00000023207;ENSCAFP00000037722;GENSCAN00000027734;GENSCAN00000015747;GENSCAN00000029535	0.047584	0.977309
Dog	FAAH	FAAH	ENSCAFP00000006320;GENSCAN00000006861	-0.189491	0.776456
Dog	HADHA	HADHA	ENSCAFP00000006377;GENSCAN00000029524	-0.199831	0.779967
Dog	CST7	CST7	ENSCAFP00000006409;GENSCAN00000040923	-1.41397	0.420034
Dog	RSBN1,RSBN1L	RSBN(1,1L)	ENSCAFP00000006414;GENSCAN00000024701	0.428425	0.53147
Dog	SNRPD2	SNRPD2	ENSCAFP00000006557;GENSCAN00000011954	-4.612	0.00571562
Dog	CD3EAP	CD3EAP	ENSCAFP00000006647;GENSCAN00000011955	-0.162342	0.842481
Dog	C17orf80	C17orf80	ENSCAFP00000006723;ENSCAFP00000006725	0.412009	0.536088
Dog	VIM	VIM	ENSCAFP00000006766;GENSCAN00000004847	0.216455	0.722668
Dog	NR2C2	FGD5,NR(2C1,2C2)	ENSCAFP00000006818;GENSCAN00000012487	6.48103	0.000135327
Dog	PRDX1	PRDX1	ENSCAFP00000006827;GENSCAN00000038899	0.0840695	0.910749
Dog	CDK5	CDK5	ENSCAFP00000007048;ENSCAFP00000037506;GENSCAN00000037128	-0.769003	0.341302
Dog	DDX18	DDX18	ENSCAFP00000007369;GENSCAN00000012924	0.276392	0.617422
Dog	TAF3	TAF3	ENSCAFP00000007470;GENSCAN00000004329	-2.11484	0.0192086
Dog	KLF5	KLF5	ENSCAFP00000007496;GENSCAN00000011608	5.06496	0.00161099
Dog	FOSL2	FOSL2	ENSCAFP00000007787;GENSCAN00000022159	-6.44803	0.00022839
Dog	GDI1,GDI2	GDI(1,2)	ENSCAFP00000007805;GENSCAN00000037653;GENSCAN00000004991	1.00785	0.327796
Dog	ESYT2	ESYT2	ENSCAFP00000007816;GENSCAN00000001760;ENSCAFP00000039881	-0.166709	0.795925
Dog	PPP1CB	PPP1CB	ENSCAFP00000007848;GENSCAN00000022165	0.370385	0.607205
Dog	WDR43	WDR43	ENSCAFP00000007857;GENSCAN00000021726	-3.18038	0.0127938
Dog	ARPC4	ARPC4	ENSCAFP00000007935;GENSCAN00000001964	0.805601	0.429453
Dog	PARP2	PARP2	ENSCAFP00000008035;GENSCAN00000043635	0.194335	0.800562
Dog	DYRK1A,DYRK1B,FBL	DYRK(1A,1B),FBL	ENSCAFP00000008079;GENSCAN00000005159	-0.0423336	0.945262
Dog	RNF170,THAP1	RNF170,THAP1	ENSCAFP00000008080;ENSCAFP00000043008;GENSCAN00000034299	-0.683845	0.453253
Dog	HNRNPC	HNRNPC	ENSCAFP00000008231;GENSCAN00000016282;ENSCAFP00000038452;GENSCAN00000003521;ENSCAFP00000036717;GENSCAN00000025669	-2.77122	0.00232689
Dog	POLB	POLB	ENSCAFP00000008250	-0.761256	0.260673
Dog	GTPBP4	GTPBP4	ENSCAFP00000008276	-0.0250305	0.967405
Dog	NCCRP1	NCCRP1	ENSCAFP00000008356;GENSCAN00000013743	0.116847	0.914177
Dog	FARP1,FARP2	FARP(1,2)	ENSCAFP00000008365;GENSCAN00000029307	0.855633	0.483104
Dog	TASP1	TASP1	ENSCAFP00000008370;ENSCAFP00000037378;ENSCAFP00000033137;ENSCAFP00000033136;GENSCAN00000021595	-0.0812789	0.915581
Dog	BHLHE40	BHLHE40	ENSCAFP00000008387;GENSCAN00000018577	-4.35671	0.00214282
Dog	EIF4A3	EIF4A3	ENSCAFP00000008399;GENSCAN00000037180	-1.82644	0.0367056
Dog	HNRNPL	HNRNPL	ENSCAFP00000008442;GENSCAN00000013751	-2.47458	0.139518
Dog	KRR1	KRR1	ENSCAFP00000008475;ENSCAFP00000000755	-0.123268	0.8509
Dog	TOP2A,TOP2B	TOP(2A,2B)	ENSCAFP00000008556	0.509354	0.461602
Dog	NUMA1	NUMA1	ENSCAFP00000008716	-0.205646	0.876359
Dog	ACTN1,ACTN2,ACTN3,ACTN4	ACTN(1,2,3,4)	ENSCAFP00000008741;GENSCAN00000013776;ENSCAFP00000008756	0.545413	0.59477
Dog	PCCA	PCCA	ENSCAFP00000008753;GENSCAN00000024907	-1.21465	0.116298
Dog	P4HB	P4HB	ENSCAFP00000008777;GENSCAN00000006342	0.0812459	0.958787
Dog	ALYREF	ALYREF	ENSCAFP00000008786;GENSCAN00000006359	0.542545	0.452022
Dog	HARS,HARS2	HARS,HARS2	ENSCAFP00000008834;GENSCAN00000024796	0.478643	0.551779
Dog	UFM1	UFM1	ENSCAFP00000009020;GENSCAN00000046251	-0.165719	0.881752
Dog	ASH2L	ASH2L	ENSCAFP00000009235;GENSCAN00000010823	-1.18762	0.243707
Dog	NR2C1	NR(2C1,2C2)	ENSCAFP00000009377;GENSCAN00000045300	4.47131	0.00282414
Dog	RFC3	RFC3	ENSCAFP00000009422;GENSCAN00000037767	-0.337184	0.666048
Dog	ACAD10,ACAD11	ACAD(10,11)	ENSCAFP00000009541	0.403263	0.589632
Dog	HAL	HAL	ENSCAFP00000009628	0.558332	0.576207
Dog	RRP8	RRP8	ENSCAFP00000009698;GENSCAN00000000685	0.0392717	0.956795
Dog	PKP3	PKP3	ENSCAFP00000009729;GENSCAN00000003883	0.927344	0.49673
Dog	HNRNPA1	HNRNPA1,LAD1	ENSCAFP00000009851;GENSCAN00000027620;GENSCAN00000002433;GENSCAN00000023809;ENSCAFP00000009850;GENSCAN00000016759;GENSCAN00000029575;GENSCAN00000042785;GENSCAN00000009512;GENSCAN00000009516;GENSCAN00000027783;ENSCAFP00000014917;GENSCAN00000040633;GENSCAN00000012437;GENSCAN00000037561;GENSCAN00000046566	6.2889	0.000152358
Dog	LTF,TF	LTF,TF	ENSCAFP00000009883;GENSCAN00000019455;ENSCAFP00000040309	0.186025	0.820259
Dog	NOP56,TMC1,TMC2	NOP56,TMC(1,2)	ENSCAFP00000009947;GENSCAN00000020847	0.329459	0.537388
Dog	RAN	RAN	ENSCAFP00000009963;GENSCAN00000033044;GENSCAN00000041663	-0.850957	0.28361
Dog	ERI1	ERI1	ENSCAFP00000009967;GENSCAN00000013633	-1.25303	0.200135
Dog	HSD17B12	HSD17B12	ENSCAFP00000010002	-0.304815	0.675372
Dog	FLT1,FLT4,KDR	FLT(1,4),KDR	ENSCAFP00000010012;GENSCAN00000026498	-0.0232907	0.984793
Dog	TGM3,TGM6	TGM(3,6)	ENSCAFP00000010052;GENSCAN00000020853	0.0890945	0.903276
Dog	POLR1D	POLR1D	ENSCAFP00000010078;GENSCAN00000035654	-0.516084	0.422934
Dog	CAT	CAT	ENSCAFP00000010324;GENSCAN00000032228	0.463468	0.516247
Dog	DHX37	DHX37	ENSCAFP00000010337;GENSCAN00000019139	-0.300853	0.652854
Dog	CSNK2A1,CSNK2A3,TBC1D20	CSNK(2A1,2A3),TBC1D20	ENSCAFP00000010339;GENSCAN00000030419	-0.753567	0.369021
Dog	UTP20	UTP20	ENSCAFP00000010364;GENSCAN00000023633	-0.262042	0.725956
Dog	CAPRIN1,NAT10	CAPRIN1,NAT10	ENSCAFP00000010456;GENSCAN00000032224	0.435344	0.524885
Dog	MSL2	MSL2	ENSCAFP00000010500;GENSCAN00000037674	-0.679715	0.475933
Dog	CHD6,CHD7,CHD8,CHD9	CHD(6,7,8,9)	ENSCAFP00000010654;GENSCAN00000031134	1.16671	0.143742
Dog	ASAH1	ASAH1	ENSCAFP00000010673	-1.70201	0.282232
Dog	KRT8,KRT8P11	KRT(8,8P11)	ENSCAFP00000010689;GENSCAN00000014672	-0.398326	0.627562
Dog	DIMT1	DIMT1	ENSCAFP00000010718;GENSCAN00000038307	-0.557924	0.581389
Dog	PCCB	PCCB	ENSCAFP00000010760;GENSCAN00000037681	-1.76289	0.0429342
Dog	KRT6A,KRT6B,KRT6C	KRT(6A,6B,6C)	ENSCAFP00000010782;GENSCAN00000014658	-0.631014	0.446482
Dog	PSPC1	PSPC1	ENSCAFP00000010930;GENSCAN00000006782	3.36127	0.0243768
Dog	HSP90B1,TDG	HSP90B1,TDG	ENSCAFP00000011067;GENSCAN00000031445	1.11431	0.456256
Dog	IDE	IDE	ENSCAFP00000011103;ENSCAFP00000011097;GENSCAN00000008049;ENSCAFP00000038324	-0.292126	0.811987
Dog	AHCY	AHCY	ENSCAFP00000011145;GENSCAN00000032944	-0.177775	0.845674
Dog	SMARCA1,SMARCA5	SMARCA(1,5)	ENSCAFP00000011181	0.0273924	0.967433
Dog	FLNA,FLNB,FLNC	FLN(A,B,C)	ENSCAFP00000011340;GENSCAN00000013373	0.114337	0.913971
Dog	CHD1,CHD2	CHD(1,2)	ENSCAFP00000011432;ENSCAFP00000041422;GENSCAN00000042160	0.170606	0.804337
Dog	MLF1IP	MLF1IP	ENSCAFP00000011465	-0.0521314	0.92984
Dog	CAPG	CAPG	ENSCAFP00000011524;GENSCAN00000019102	-0.314748	0.784816
Dog	HMGB2	HMGB2	ENSCAFP00000011606;GENSCAN00000014492	-0.972153	0.39471
Dog	MCCC2	MCCC2	ENSCAFP00000011689;GENSCAN00000025784	-1.29907	0.085271
Dog	EIF6	EIF6	ENSCAFP00000011831;GENSCAN00000041077	-0.0337062	0.957889
Dog	RPS3A	RPS3A	ENSCAFP00000011832;GENSCAN00000011592;GENSCAN00000002804;GENSCAN00000026042;ENSCAFP00000039494;GENSCAN00000042525;ENSCAFP00000041667;GENSCAN00000004611;ENSCAFP00000041353;ENSCAFP00000043104;GENSCAN00000029563;GENSCAN00000009762;GENSCAN00000000949;ENSCAFP00000042114;GENSCAN00000011658;ENSCAFP00000041920;GENSCAN00000002782;GENSCAN00000003187;ENSCAFP00000010642	-0.147862	0.843075
Dog	NOC3L	NOC3L	ENSCAFP00000011885;GENSCAN00000003841	0.345276	0.613887
Dog	PINX1,SOX7	PINX1,SOX7	ENSCAFP00000011936;ENSCAFP00000011934;GENSCAN00000044386	0.596928	0.349773
Dog	HNF4A,HNF4G	HNF(4A,4G)	ENSCAFP00000012184;GENSCAN00000042042	0.976076	0.331898
Dog	HLTF	HLTF	ENSCAFP00000012193;GENSCAN00000045894	0.78548	0.329029
Dog	NSA2	NSA2	ENSCAFP00000012206;GENSCAN00000009229;ENSCAFP00000037994;ENSCAFP00000042243;ENSCAFP00000030653;GENSCAN00000021423;GENSCAN00000026711	-0.495752	0.591659
Dog	RBM39	RBM39	ENSCAFP00000012254;GENSCAN00000041075	0.0415365	0.946855
Dog	ZBTB10	ZBTB10	ENSCAFP00000012371;ENSCAFP00000041448;GENSCAN00000024666	4.46424	0.00105265
Dog	FGB	FGB	ENSCAFP00000012386;ENSCAFP00000031225;GENSCAN00000015392	0.391669	0.735651
Dog	INO80B	INO80B	ENSCAFP00000012489;ENSCAFP00000043105;GENSCAN00000001484	-0.433601	0.58659
Dog	PPEF2,SDAD1	PPEF2,SDAD1	ENSCAFP00000012544;GENSCAN00000043877	0.833021	0.255777
Dog	FAM186B,MCRS1	FAM186B,MCRS1	ENSCAFP00000012555;GENSCAN00000025294;ENSCAFP00000040430	-1.2207	0.119105
Dog	TKT,TKTL1,TKTL2	TKT,TKTL(1,2)	ENSCAFP00000012705;GENSCAN00000031717	-0.0867071	0.910499
Dog	DDX23	DDX23	ENSCAFP00000012855;GENSCAN00000025286	-0.389842	0.570012
Dog	MSH3	MSH3	ENSCAFP00000012938;GENSCAN00000010227	0.0230897	0.973239
Dog	ANXA3	ANXA3	ENSCAFP00000013001;GENSCAN00000034401	0.543258	0.562563
Dog	GNL3	GNL3	ENSCAFP00000013228;GENSCAN00000031713	0.320547	0.546225
Dog	ACTR5,PPP1R16B	ACTR5,PPP1R16B	ENSCAFP00000013239;GENSCAN00000033586	-1.20639	0.0861905
Dog	RRP12	RRP12	ENSCAFP00000013310;GENSCAN00000004285	0.00126356	0.99854
Dog	TOP1,TOP1MT	TOP(1,1MT)	ENSCAFP00000013314;GENSCAN00000046486	0.525532	0.378902
Dog	ZNF638	ZNF638	ENSCAFP00000013347	-0.719612	0.256792
Dog	RBM12B	RBM12B	ENSCAFP00000013402;GENSCAN00000045513	-3.24421	0.0185488
Dog	SON	SON	ENSCAFP00000013420;ENSCAFP00000040685;ENSCAFP00000013423;GENSCAN00000038837;GENSCAN00000040679	-1.49974	0.261016
Dog	PBRM1	PBRM1	ENSCAFP00000013436;GENSCAN00000031700;ENSCAFP00000013411	-2.11174	0.0601506
Dog	CMSS1	CMSS1	ENSCAFP00000013578;GENSCAN00000015811;GENSCAN00000009164	0.248237	0.76282
Dog	PTPN22,RSBN1,RSBN1L	PTPN22,RSBN(1,1L)	ENSCAFP00000013585;ENSCAFP00000042239;GENSCAN00000028443	0.282199	0.604981
Dog	L3MBTL1,SRSF6	L3MBTL1,SRSF6	ENSCAFP00000013652;GENSCAN00000030556	-2.45702	0.0720994
Dog	SERPINB1	SERPINB1	ENSCAFP00000013671	1.0565	0.290217
Dog	ARID2	ARID2	ENSCAFP00000013757;ENSCAFP00000042586;GENSCAN00000026260	-2.38464	0.0434706
Dog	RP11-683L23.1,TUBB,TUBB1,TUBB2A,TUBB2B,TUBB3,TUBB4A,TUBB4B,TUBB6,TUBB8	RP11-683L23.1,TUBB,TUBB(1,2A,2B,...)	ENSCAFP00000013761;GENSCAN00000002342;GENSCAN00000002335;ENSCAFP00000013762	1.06308	0.618756
Dog	PRPF4B	PRPF4B	ENSCAFP00000013819;GENSCAN00000005501	0.187394	0.793667
Dog	PTPN13	PTPN13	ENSCAFP00000013880;GENSCAN00000027987	0.518258	0.51415
Dog	BAZ2A,BAZ2B	BAZ(2A,2B)	ENSCAFP00000013893	-0.315737	0.633853
Dog	BCAS2	BCAS2	ENSCAFP00000013928;GENSCAN00000028426	-0.657191	0.428328
Dog	INO80	INO80	ENSCAFP00000013970;GENSCAN00000044244	-0.848531	0.243928
Dog	YWHAB	YWHAB	ENSCAFP00000013994;GENSCAN00000024220	0.977513	0.353247
Dog	DSP	DSP	ENSCAFP00000014066;GENSCAN00000003647;ENSCAFP00000042169	-0.142867	0.894394
Dog	RUNX1	RUNX1	ENSCAFP00000014108;ENSCAFP00000014111	5.41901	7.84234e-05
Dog	RPL24,ZBTB11	RPL24,ZBTB11	ENSCAFP00000014113;GENSCAN00000006648	-0.184673	0.810101
Dog	MGA	MGA	ENSCAFP00000014203;ENSCAFP00000014202;GENSCAN00000044242	-4.42128	0.000649786
Dog	C10orf2,LZTS2	C10orf2,LZTS2	ENSCAFP00000014333;GENSCAN00000021953	-0.766853	0.570818
Dog	ACOT8	ACOT8	ENSCAFP00000014353;GENSCAN00000036913;ENSCAFP00000038062	-0.615708	0.402002
Dog	THYN1	THYN1	ENSCAFP00000014354;GENSCAN00000022506	-1.59313	0.112272
Dog	NOL7	NOL7	ENSCAFP00000014473	-0.206874	0.768395
Dog	BBX	BBX	ENSCAFP00000014515;GENSCAN00000008995	0.0334541	0.960718
Dog	RFC5	RFC5	ENSCAFP00000014551;ENSCAFP00000036797	-0.445048	0.501125
Dog	TAOK1,TAOK2,TAOK3	TAOK(1,2,3)	ENSCAFP00000014624;GENSCAN00000005541	0.228229	0.703893
Dog	RBBP5	RBBP5	ENSCAFP00000014682;GENSCAN00000011673;ENSCAFP00000043189	-0.909537	0.168762
Dog	CTSD	CTSD	ENSCAFP00000014791;GENSCAN00000002132	-0.181024	0.851767
Dog	RRP9	RRP9	ENSCAFP00000014797;ENSCAFP00000042426;GENSCAN00000019331	-0.433268	0.508871
Dog	NOLC1,PPRC1	NOLC1,PPRC1	ENSCAFP00000014804;GENSCAN00000045947	-0.0982365	0.897876
Dog	NFRKB	NFRKB	ENSCAFP00000014990;GENSCAN00000008315	-0.843654	0.280626
Dog	PCGF6	PCGF6	ENSCAFP00000015263;ENSCAFP00000038996;GENSCAN00000022334	-4.15314	0.0062832
Dog	TAF5	TAF5	ENSCAFP00000015277	-3.65926	0.00200873
Dog	PDCD11	PDCD11	ENSCAFP00000015340	-2.98776	0.0107181
Dog	YARS	YARS	ENSCAFP00000015449;GENSCAN00000015291	0.522585	0.39822
Dog	SNRPA1	SNRPA1	ENSCAFP00000015542;GENSCAN00000042916	-0.999973	0.49956
Dog	UCHL5	UCHL5	ENSCAFP00000015562;GENSCAN00000016134	-1.3564	0.144761
Dog	RRP1B	RRP1B	ENSCAFP00000015631;GENSCAN00000011198	0.493015	0.429905
Dog	TRIP12	TRIP12	ENSCAFP00000015639;GENSCAN00000036635	0.138145	0.843368
Dog	CSTB	CSTB	ENSCAFP00000015645;GENSCAN00000011172	-0.68822	0.562622
Dog	SF3B1	SF3B1	ENSCAFP00000015934;GENSCAN00000008947	-0.287539	0.691532
Dog	NR2F2	NR(2F1,2F2)	ENSCAFP00000016060;ENSCAFP00000011928;GENSCAN00000028140;GENSCAN00000016228	4.28432	0.0012638
Dog	HIST1H1C,HIST1H1D	HIST(1H1C,1H1D)	ENSCAFP00000016070;GENSCAN00000022111;ENSCAFP00000033012;GENSCAN00000022089	-0.222502	0.840505
Dog	HEATR1	HEATR1	ENSCAFP00000016119;GENSCAN00000031261	-0.943566	0.399674
Dog	SPATS2L	SPATS2L	ENSCAFP00000016264;GENSCAN00000037528	0.388922	0.48086
Dog	AJUBA,C14orf93	AJUBA,C14orf93	ENSCAFP00000016602;GENSCAN00000043856	-2.26179	0.0236024
Dog	PSMB5	PSMB5	ENSCAFP00000016630;GENSCAN00000043865	0.0564942	0.948832
Dog	ACTL6A,ACTL6B	ACTL(6A,6B)	ENSCAFP00000016743;ENSCAFP00000042933;GENSCAN00000006126	-1.70147	0.067403
Dog	DDX27	DDX27	ENSCAFP00000016755;GENSCAN00000039407;ENSCAFP00000042359	0.478006	0.528595
Dog	ACIN1	ACIN1	ENSCAFP00000016802;GENSCAN00000043866	-0.763845	0.274349
Dog	MRPL46	MRPL46	ENSCAFP00000016887;GENSCAN00000045259	-0.294309	0.762445
Dog	GAR1	GAR1	ENSCAFP00000016895	-0.612826	0.456015
Dog	BPTF	BPTF	ENSCAFP00000017006;ENSCAFP00000035877;GENSCAN00000039563	-1.63074	0.169136
Dog	MSL3	MSL3	ENSCAFP00000017070;GENSCAN00000027025	-0.498818	0.499625
Dog	KPNA2	KPNA2	ENSCAFP00000017076;GENSCAN00000030766;GENSCAN00000016219;ENSCAFP00000042286;ENSCAFP00000041974;GENSCAN00000039559	-0.57613	0.503746
Dog	NGDN	NGDN	ENSCAFP00000017101;GENSCAN00000043848	-0.208728	0.768988
Dog	DDX17,DDX5	DDX(17,5)	ENSCAFP00000017225;GENSCAN00000039557	-0.382746	0.682127
Dog	LARP7	LARP7	ENSCAFP00000017237;GENSCAN00000040774	0.151899	0.827143
Dog	PLEKHO1	PLEKHO1	ENSCAFP00000017280;GENSCAN00000023459	0.52014	0.426573
Dog	MCCC1	MCCC1	ENSCAFP00000017309;GENSCAN00000014071	-1.11193	0.119495
Dog	C2CD5	C2CD5	ENSCAFP00000017393;GENSCAN00000012939	0.154713	0.836893
Dog	TAGLN2	TAGLN2	ENSCAFP00000017397;GENSCAN00000011062	0.655516	0.678671
Dog	CMAS	CMAS	ENSCAFP00000017456;GENSCAN00000034944	0.0717228	0.926357
Dog	POLG	POLG	ENSCAFP00000017511;GENSCAN00000027416	-0.386908	0.608977
Dog	KPNA1,KPNA5,KPNA6,PARP9	KPNA(1,5,6),PARP9	ENSCAFP00000017554;GENSCAN00000007145	-0.12632	0.837201
Dog	RFC2	RFC2	ENSCAFP00000017619;GENSCAN00000041437	-0.322665	0.618882
Dog	TRIM29	TRIM29	ENSCAFP00000017668;GENSCAN00000025997	0.205236	0.93084
Dog	TAF5L	TAF5L	ENSCAFP00000017862;GENSCAN00000020556	-0.117134	0.87207
Dog	PC	PC	ENSCAFP00000017923	0.240834	0.754329
Dog	ACTA1,ACTA2,ACTB,ACTBL2,ACTC1,ACTG1,ACTG2,NUP133,POTEE,POTEF,POTEI,POTEJ,STAMBP	ACTB,ACTA(1,2),ACTBL2,ACTC1,ACTG(1,2),NUP133,POTE(E,F,I,J),STAMBP	ENSCAFP00000017976;GENSCAN00000032453;ENSCAFP00000023085;GENSCAN00000020557;GENSCAN00000034676;ENSCAFP00000012881;GENSCAN00000001474;ENSCAFP00000012116	-2.37166	0.349135
Dog	RECQL	RECQL	ENSCAFP00000018043;GENSCAN00000034941	-1.27049	0.0741153
Dog	ARID1A,ARID1B,SFN	ARID(1A,1B),SFN	ENSCAFP00000018103;GENSCAN00000016639	1.02912	0.476501
Dog	PPIG	PPIG	ENSCAFP00000018229;ENSCAFP00000042732;GENSCAN00000043077	-0.282505	0.675123
Dog	RBM14	RBM14	ENSCAFP00000018268;GENSCAN00000000014	0.652674	0.413824
Dog	NOP58	NOP58	ENSCAFP00000018346;GENSCAN00000043046	0.206113	0.737144
Dog	TAF4	TAF4	ENSCAFP00000018423;GENSCAN00000043267	-2.78401	0.00563655
Dog	PSMA7,PSMA8	PSMA(7,8)	ENSCAFP00000018454;GENSCAN00000043269;GENSCAN00000018371;ENSCAFP00000026792;GENSCAN00000031000	-0.0655711	0.927615
Dog	PIP5K1A,PIP5K1C,PSMD4	PIP(5K1A,5K1C),PSMD4	ENSCAFP00000018482;GENSCAN00000023453	-1.68097	0.0318829
Dog	ZNF148	ZNF148	ENSCAFP00000018539;GENSCAN00000025016	0.0322875	0.968522
Dog	CD163,CD6,DMBT1,LGALS3BP	CD(163,6),DMBT1,LGALS3BP	ENSCAFP00000018542;GENSCAN00000033357;ENSCAFP00000018515;ENSCAFP00000018502;ENSCAFP00000018537;GENSCAN00000010327	0.840357	0.686413
Dog	PI4KB,RFX5	PI4KB,RFX5	ENSCAFP00000018636;GENSCAN00000040249	-0.158913	0.818139
Dog	PSMB4	PSMB4	ENSCAFP00000018692;GENSCAN00000040268	-0.284492	0.77843
Dog	GNB2L1	GNB2L1	ENSCAFP00000018770;GENSCAN00000009312	0.371941	0.643542
Dog	RBBP4,RBBP7	RBBP(4,7)	ENSCAFP00000018786;ENSCAFP00000018764;GENSCAN00000028617	-0.678995	0.509745
Dog	FTSJ3	FTSJ3	ENSCAFP00000018804;GENSCAN00000026811	-0.133182	0.839986
Dog	IQGAP1,IQGAP2,IQGAP3	IQGAP(1,2,3)	ENSCAFP00000018867;GENSCAN00000005474	0.337556	0.752617
Dog	RPS17,RPS17L	RPS(17,17L)	ENSCAFP00000019217;ENSCAFP00000031934;GENSCAN00000039998;GENSCAN00000040640;ENSCAFP00000039406	0.0111819	0.988375
Dog	PLBD1	PLBD1	ENSCAFP00000019292;GENSCAN00000018160	0.382983	0.743911
Dog	GLUL	GLUL	ENSCAFP00000019307;ENSCAFP00000032533;GENSCAN00000000185;GENSCAN00000000104;ENSCAFP00000035892;GENSCAN00000004623	0.46883	0.603223
Dog	FOSL1	FOSL1	ENSCAFP00000019360;GENSCAN00000039111	-2.32183	0.0153704
Dog	SMARCC1,SMARCC2	SMARCC(1,2)	ENSCAFP00000019375;GENSCAN00000028087	-2.99766	0.0564389
Dog	BAZ1B	BAZ1B	ENSCAFP00000019388;ENSCAFP00000042924;GENSCAN00000041423;ENSCAFP00000040121	0.268939	0.689111
Dog	PRPF6	PRPF6	ENSCAFP00000019418;GENSCAN00000014555	-0.421985	0.535092
Dog	DHX9	DHX9	ENSCAFP00000019476;GENSCAN00000030281	-0.327847	0.650697
Dog	DDX47	DDX47	ENSCAFP00000019496;GENSCAN00000034722	0.321873	0.617504
Dog	MKI67	MKI67	ENSCAFP00000019524	0.684643	0.335714
Dog	OVOL1	OVOL1	ENSCAFP00000019570;GENSCAN00000039081	0.821399	0.518353
Dog	INO80D,NDUFS1	INO80D,NDUFS1	ENSCAFP00000019622;GENSCAN00000039211	-0.928188	0.268021
Dog	HNRNPR	ASAP3,HNRNPR,SYNCRIP	ENSCAFP00000019636;GENSCAN00000029156	2.06586	0.0260344
Dog	TRA2B	TRA2B	ENSCAFP00000019680	-3.46325	0.00469677
Dog	PSMA6,ZNF596	PSMA6,ZNF596	ENSCAFP00000019758;GENSCAN00000017122;GENSCAN00000030812	0.0280663	0.967713
Dog	WDR76	WDR76	ENSCAFP00000019785;ENSCAFP00000042595;GENSCAN00000045029	-1.8482	0.0411215
Dog	EIF2S3,EIF2S3L	EIF(2S3,2S3L)	ENSCAFP00000019787	-0.0604088	0.913021
Dog	HNRNPA3	HNRNPA3	ENSCAFP00000019879;GENSCAN00000041536	6.47293	0.000120804
Dog	HHIPL1,HHIPL2,TAF1A	HHIPL(1,2),TAF1A	ENSCAFP00000020048;GENSCAN00000017288	-0.0454357	0.933777
Dog	RFC4	RFC4	ENSCAFP00000020162;GENSCAN00000032428	-0.540973	0.486373
Dog	SQRDL	SQRDL	ENSCAFP00000020309;GENSCAN00000004304	-0.0724643	0.923739
Dog	CCAR1,DDX21,DDX50,STOX1	CCAR1,DDX(21,50),STOX1	ENSCAFP00000020343;GENSCAN00000042033	-0.0883845	0.903164
Dog	SGPL1	SGPL1	ENSCAFP00000020786;GENSCAN00000009799	0.226875	0.771539
Dog	MEN1	MEN1	ENSCAFP00000020909;ENSCAFP00000020910;GENSCAN00000035044	0.272755	0.649757
Dog	UBTF	UBTF	ENSCAFP00000021044;GENSCAN00000034289	0.829021	0.213444
Dog	GATAD2A	GATAD2A	ENSCAFP00000021062;GENSCAN00000037236	-0.774797	0.299454
Dog	PYGB,PYGL,PYGM,SF1	PYG(B,L,M),SF1	ENSCAFP00000021097;GENSCAN00000035030;ENSCAFP00000006518;GENSCAN00000040929	-0.0628672	0.957077
Dog	DDX10	DDX10	ENSCAFP00000021138;GENSCAN00000045393	0.483011	0.446525
Dog	TADA2B	TADA2B	ENSCAFP00000021182;GENSCAN00000006051	2.90109	0.218579
Dog	XRCC5	XRCC5	ENSCAFP00000021256;ENSCAFP00000038467;GENSCAN00000042185	0.723156	0.379586
Dog	ZNF512	ZNF512	ENSCAFP00000021399;GENSCAN00000006073;ENSCAFP00000034920;GENSCAN00000003856	0.448665	0.44457
Dog	TPI1,USP13,USP5	TPI1,USP(13,5)	ENSCAFP00000021462;GENSCAN00000028697	0.109293	0.890071
Dog	UBA52,UBB,UBC	UB(B,C),UBA52	ENSCAFP00000021714;GENSCAN00000021168;GENSCAN00000014463;GENSCAN00000025646;ENSCAFP00000031353;ENSCAFP00000037273;GENSCAN00000020995	0.237245	0.713454
Dog	NOP14	NOP14	ENSCAFP00000021731;GENSCAN00000036848	0.0422358	0.961982
Dog	CHD3,CHD4,CHD5	CHD(3,4,5)	ENSCAFP00000022067;GENSCAN00000028696;ENSCAFP00000037426;ENSCAFP00000028919;GENSCAN00000044716	-0.515045	0.527182
Dog	LGALS3	LGALS3	ENSCAFP00000022105	-1.04072	0.469804
Dog	HP1BP3,KIF17,SH2D5	HP1BP3,KIF17,SH2D5	ENSCAFP00000022117;GENSCAN00000001533	0.143454	0.821929
Dog	IFFO1,NOP2	IFFO1,NOP2	ENSCAFP00000022151;GENSCAN00000028690	0.479004	0.551439
Dog	GAPDH,GAPDHS,NCAPD2,RP9,TTLL2	GAPDH,GAPDHS,NCAPD2,RP9,TTLL2	ENSCAFP00000022224;ENSCAFP00000033094;GENSCAN00000000007;GENSCAN00000003313;GENSCAN00000028685;GENSCAN00000013135;ENSCAFP00000035173;GENSCAN00000023618;GENSCAN00000035022;ENSCAFP00000043082;GENSCAN00000033132;GENSCAN00000003851;GENSCAN00000004117;ENSCAFP00000040322;GENSCAN00000035634;GENSCAN00000030166;GENSCAN00000005560;GENSCAN00000022729;GENSCAN00000030179;GENSCAN00000003652	-0.215337	0.747877
Dog	CAPZB	CAPZB	ENSCAFP00000022331;GENSCAN00000037356	0.0506251	0.939387
Dog	KTN1	KTN1	ENSCAFP00000022380;ENSCAFP00000022366;GENSCAN00000001068	0.233463	0.739111
Dog	TUBA1A,TUBA1B,TUBA1C,TUBA3C,TUBA3D,TUBA3E,TUBA4A,TUBA8,TUBAL3	TUBA(1A,1B,1C,...),TUBAL3	ENSCAFP00000022418;GENSCAN00000045315	-0.414402	0.819282
Dog	MYBBP1A	MYBBP1A	ENSCAFP00000022515;GENSCAN00000010479;ENSCAFP00000036879;ENSCAFP00000042280	0.17736	0.801022
Dog	SLC3A2	SLC3A2	ENSCAFP00000022829;GENSCAN00000027865	0.0981803	0.872203
Dog	HNRNPUL2,RP11-831H9.16	HNRNPUL2,RP11-831H9.16	ENSCAFP00000023048;ENSCAFP00000042899;GENSCAN00000022252	1.17396	0.170972
Dog	C11orf48	C11orf48	ENSCAFP00000023102;GENSCAN00000022242	-0.331326	0.636231
Dog	MTA1,MTA2,MTA3	MTA(1,2,3)	ENSCAFP00000023249;GENSCAN00000022224	-1.02671	0.13977
Dog	CTNNB1,JUP,LEPREL4	CTNNB1,JUP,LEPREL4	ENSCAFP00000023403;GENSCAN00000009943	-0.115625	0.903553
Dog	AHCTF1	AHCTF1	ENSCAFP00000023450;ENSCAFP00000035871;GENSCAN00000037046	0.105616	0.868402
Dog	BCL6B,C17orf49	BCL6B,C17orf49	ENSCAFP00000023497;GENSCAN00000010129	-1.82294	0.128276
Dog	FSCN1	FSCN1	ENSCAFP00000023586;GENSCAN00000010522	-0.0418505	0.958884
Dog	SMARCE1	SMARCE1	ENSCAFP00000023613;ENSCAFP00000023615;GENSCAN00000007297;GENSCAN00000042840	-2.258	0.0353367
Dog	RFC1	RFC1	ENSCAFP00000023687;GENSCAN00000037156	-0.0221506	0.971077
Dog	GLUD1,GLUD2	GLUD(1,2)	ENSCAFP00000023709;GENSCAN00000022409;GENSCAN00000008967;ENSCAFP00000006270	-0.255733	0.818175
Dog	TOP2A,TOP2B	TOP(2A,2B)	ENSCAFP00000023713	0.858167	0.321536
Dog	ZBTB17	ZBTB17	ENSCAFP00000023746;GENSCAN00000000553	-1.00616	0.197997
Dog	CASP14	CASP14	ENSCAFP00000023821	0.217969	0.823862
Dog	MAX	MAX	ENSCAFP00000023887;GENSCAN00000044868	-2.61147	0.0258271
Dog	TECR	TECR	ENSCAFP00000023972;GENSCAN00000039915	0.172172	0.848564
Dog	GSDMA	GSDMA	ENSCAFP00000023974;GENSCAN00000007274	0.535661	0.667032
Dog	DDX41,FAM193B	DDX41,FAM193B	ENSCAFP00000024014;ENSCAFP00000038676;GENSCAN00000017941	0.220387	0.722025
Dog	RBPJ	RBPJ	ENSCAFP00000024121	-5.18265	0.000183426
Dog	PLEK2	PLEK2	ENSCAFP00000024134;GENSCAN00000032660	-0.346554	0.671865
Dog	PRPF19	PRPF19	ENSCAFP00000024195;GENSCAN00000000281	-0.5753	0.349475
Dog	RPL19	RPL19	ENSCAFP00000024264;GENSCAN00000021105;GENSCAN00000028895;GENSCAN00000039775	-0.313364	0.62325
Dog	DHX15,DHX16,DHX8	DHX(15,16,8)	ENSCAFP00000024285;GENSCAN00000043406	0.0758372	0.923621
Dog	ACTN1,ACTN2,ACTN3,ACTN4	ACTN(1,2,3,4)	ENSCAFP00000024336;ENSCAFP00000024335;GENSCAN00000025533	-0.161359	0.887658
Dog	PIP4K2B	PIP4K2B	ENSCAFP00000024386;GENSCAN00000021121	-0.0152483	0.984854
Dog	ZNF771	ZNF771	ENSCAFP00000024402;GENSCAN00000002438	1.14607	0.373748
Dog	SLTM	SLTM	ENSCAFP00000024405;GENSCAN00000042205	-1.52948	0.0544255
Dog	ANXA2	ANXA2	ENSCAFP00000024537;GENSCAN00000016607	-0.11335	0.874631
Dog	GPATCH4	GPATCH4	ENSCAFP00000024681;GENSCAN00000024125;ENSCAFP00000039885	0.404786	0.493972
Dog	ZNF646	ZNF646	ENSCAFP00000024690;GENSCAN00000002437	-2.03579	0.110152
Dog	FUS	FUS	ENSCAFP00000024800;GENSCAN00000002430	4.19368	0.00274163
Dog	SLK,STK10	SLK,STK10	ENSCAFP00000024806;GENSCAN00000006213	0.806245	0.384876
Dog	ELMSAN1	ELMSAN1	ENSCAFP00000024807;GENSCAN00000035862	-1.02782	0.201597
Dog	ALOX12B,ALOX15B,ALOXE3	ALOX(12B,15B),ALOXE3	ENSCAFP00000024930;GENSCAN00000010175	0.381805	0.580977
Dog	KAT7	KAT7	ENSCAFP00000024952;GENSCAN00000015282;GENSCAN00000044010	0.00769817	0.994461
Dog	AC217785.1,FAM189B,GBA	AC217785.1,FAM189B,GBA	ENSCAFP00000025007;GENSCAN00000043196	-0.701527	0.532105
Dog	LRRC59	LRRC59	ENSCAFP00000025084;GENSCAN00000015266	-0.624124	0.550858
Dog	TAOK1,TAOK2,TAOK3	TAOK(1,2,3)	ENSCAFP00000025108;GENSCAN00000041172	0.460678	0.418574
Dog	INO80E	INO80E	ENSCAFP00000025129;GENSCAN00000019777	-1.45902	0.119662
Dog	NONO	NONO	ENSCAFP00000025137;GENSCAN00000026075;ENSCAFP00000004771;GENSCAN00000006413	3.14856	0.0113929
Dog	CORO1A,CORO1B,CORO1C,CORO6	CORO(1A,1B,1C,6)	ENSCAFP00000025203;GENSCAN00000019786	0.000555309	0.999468
Dog	RPS4X,RPS4Y1	RPS(4X,4Y1)	ENSCAFP00000025264;GENSCAN00000011003;GENSCAN00000010607;ENSCAFP00000041030;GENSCAN00000000254	-0.186864	0.821249
Dog	PTPLAD1	PTPLAD1	ENSCAFP00000025394	-0.572136	0.624942
Dog	PGK1,PGK2	PGK(1,2)	ENSCAFP00000025449;GENSCAN00000006674	0.670062	0.567114
Dog	UTP18	UTP18	ENSCAFP00000025524;GENSCAN00000018263	-0.946146	0.122218
Dog	TPM3	TPM3	ENSCAFP00000025527	-0.135575	0.92671
Dog	POF1B	POF1B	ENSCAFP00000025641;GENSCAN00000009154	-0.22459	0.82968
Dog	VEZF1	VEZF1	ENSCAFP00000025684;ENSCAFP00000041955;GENSCAN00000019807	1.81916	0.018273
Dog	SRSF1	SRSF1	ENSCAFP00000025697	-0.822463	0.425452
Dog	TDP1	TDP1	ENSCAFP00000025781;GENSCAN00000008849	0.846984	0.228046
Dog	ILF2	ILF2	ENSCAFP00000025827;GENSCAN00000027737	-1.54389	0.110323
Dog	SMARCA2,SMARCA4	SMARCA(2,4)	ENSCAFP00000025953;GENSCAN00000025987	-1.69739	0.0997546
Dog	ATP5A1,EPG5	ATP5A1,EPG5	ENSCAFP00000026032;GENSCAN00000019690	-0.552689	0.522243
Dog	PARP6,PKLR,PKM	PARP6,PKM,PKLR	ENSCAFP00000026035;GENSCAN00000031817	0.357309	0.694773
Dog	CLTC,CLTCL1	CLTC,CLTCL1	ENSCAFP00000026045;GENSCAN00000032069	-1.02633	0.613754
Dog	RPL36A	RPL36A	ENSCAFP00000026100;GENSCAN00000045475;ENSCAFP00000036684;ENSCAFP00000034850;GENSCAN00000024980;GENSCAN00000038718;ENSCAFP00000042358;ENSCAFP00000036022;GENSCAN00000003398	0.0379811	0.972699
Dog	ILF3,STRBP	ILF3,STRBP	ENSCAFP00000026118;GENSCAN00000005044	-1.20097	0.177486
Dog	ZNF18	ZNF18	ENSCAFP00000026325;GENSCAN00000021082	-0.965677	0.154035
Dog	AATF	AATF	ENSCAFP00000026373;GENSCAN00000033964;ENSCAFP00000036644	-0.210151	0.753671
Dog	INO80C	INO80C	ENSCAFP00000026393;GENSCAN00000033587	-1.94666	0.0733425
Dog	YY1	YY1	ENSCAFP00000026407;GENSCAN00000023599	-0.804868	0.324398
Dog	AC004381.6	AC004381.6	ENSCAFP00000026476;GENSCAN00000023811;ENSCAFP00000026479	-0.0581382	0.935223
Dog	CENPV	CENPV	ENSCAFP00000026621;ENSCAFP00000042641;GENSCAN00000025641	-0.842855	0.347084
Dog	C16orf88	C16orf88	ENSCAFP00000026644;GENSCAN00000027786;ENSCAFP00000042489	0.677788	0.262632
Dog	ACACA,ACACB	ACAC(A,B)	ENSCAFP00000026669;GENSCAN00000033962	-0.881632	0.296671
Dog	DSC1,DSC2,DSC3	DSC(1,2,3)	ENSCAFP00000026735;GENSCAN00000016773	0.247125	0.817429
Dog	TAF4B	TAF4B	ENSCAFP00000026784;GENSCAN00000030987	-2.15513	0.0614471
Dog	SNRPD1	SNRPD1	ENSCAFP00000026957;GENSCAN00000026014	-1.40516	0.210365
Dog	SNX18	SNX18	ENSCAFP00000027162;GENSCAN00000037400	0.0798309	0.913882
Dog	ATAD5	ATAD5	ENSCAFP00000027299;ENSCAFP00000036629	0.377227	0.583253
Dog	UTP6	UTP6	ENSCAFP00000027330;GENSCAN00000042209	-0.37638	0.610523
Dog	HNRNPM	HNRNPM	ENSCAFP00000027344;GENSCAN00000029062	-1.39593	0.0555998
Dog	SERBP1	SERBP1	ENSCAFP00000027360;GENSCAN00000032558	0.672938	0.573843
Dog	BCORL1,UTP14A,UTP14C	BCORL1,UTP(14A,14C)	ENSCAFP00000027610;GENSCAN00000036775	-1.58966	0.190029
Dog	AIFM1	AIFM1	ENSCAFP00000027660;GENSCAN00000036777	-0.18724	0.836402
Dog	ZNF280C,ZNF280D	ZNF(280C,280D)	ENSCAFP00000027670;ENSCAFP00000027672;GENSCAN00000036773	0.696211	0.511327
Dog	RRN3	RRN3	ENSCAFP00000027711;GENSCAN00000031165	-0.00456915	0.994444
Dog	BRIX1	BRIX1	ENSCAFP00000027733	0.0888934	0.904795
Dog	SAFB,SAFB2	SAFB,SAFB2	ENSCAFP00000027747;GENSCAN00000008272	-4.28805	0.000968609
Dog	SAFB,SAFB2	SAFB,SAFB2	ENSCAFP00000027756;ENSCAFP00000035969;GENSCAN00000008281	-2.82542	0.00513394
Dog	GSPT1,GSPT2,RSL1D1	GSPT(1,2),RSL1D1	ENSCAFP00000027826;GENSCAN00000006736	0.21189	0.711978
Dog	JUN	JUN	ENSCAFP00000027875;GENSCAN00000040169	-5.623	0.00274408
Dog	RBMX	RBMX	ENSCAFP00000027996;GENSCAN00000041298;GENSCAN00000015033;GENSCAN00000042961	-2.62241	0.0079306
Dog	BLMH	BLMH	ENSCAFP00000028054;GENSCAN00000041169	0.876017	0.303278
Dog	CHAF1A	CHAF1A	ENSCAFP00000028138;GENSCAN00000010428	0.331755	0.614052
Dog	MPND	MPND	ENSCAFP00000028168;GENSCAN00000010439	-0.246752	0.671694
Dog	SNRPB,SNRPN	SNRP(B,N)	ENSCAFP00000028191;GENSCAN00000020838;GENSCAN00000000155;ENSCAFP00000014878	-0.208888	0.777737
Dog	UBN1	UBN1	ENSCAFP00000028242;GENSCAN00000012852	-1.56343	0.0506735
Dog	GLYR1	GLYR1	ENSCAFP00000028259;GENSCAN00000012863	-0.0258494	0.966997
Dog	DAPK3,EEF2,EFTUD2	DAPK3,EEF2,EFTUD2	ENSCAFP00000028268;GENSCAN00000010407	0.0223824	0.979854
Dog	PRPF8	PRPF8	ENSCAFP00000028357;GENSCAN00000003331	-0.229175	0.735399
Dog	NFIA,NFIB,NFIC,NFIX	NFI(A,B,C,X)	ENSCAFP00000028389;GENSCAN00000010410;ENSCAFP00000028388;ENSCAFP00000002210;GENSCAN00000036883;GENSCAN00000041784;ENSCAFP00000025073;ENSCAFP00000025067;ENSCAFP00000027814;ENSCAFP00000002209;ENSCAFP00000042477;GENSCAN00000004267	-0.826889	0.522873
Dog	ZNF205	ZNF205	ENSCAFP00000028483	-1.97283	0.0985331
Dog	ISG15	ISG15	ENSCAFP00000028581;GENSCAN00000031558	0.153185	0.829639
Dog	NOC2L	NOC2L	ENSCAFP00000028617;GENSCAN00000031574;ENSCAFP00000042542	-0.647486	0.417522
Dog	NTHL1	NTHL1	ENSCAFP00000028745;GENSCAN00000012588	-0.0481917	0.966066
Dog	MECP2	MECP2	ENSCAFP00000028750;ENSCAFP00000039713;GENSCAN00000043138	-3.65286	0.000589182
Dog	DAZAP1	DAZAP1	ENSCAFP00000028871;ENSCAFP00000042305;GENSCAN00000007678	6.73492	0.0001919
Dog	POLR2E	POLR2E	ENSCAFP00000028908;GENSCAN00000007696	-0.976485	0.301672
Dog	DKC1	DKC1	ENSCAFP00000029020;GENSCAN00000043132	-0.156299	0.789937
Dog	LUC7L	LUC7L	ENSCAFP00000029137;GENSCAN00000000993	-1.64615	0.470904
Dog	MPG	MPG	ENSCAFP00000029155;GENSCAN00000000970	-0.195137	0.83088
Dog	ENO1,ENO2	ENO(1,2)	ENSCAFP00000029164;GENSCAN00000006944	-0.0748229	0.933923
Dog	SURF6	SURF6	ENSCAFP00000029244;GENSCAN00000023296;ENSCAFP00000036667	0.254362	0.668697
Dog	RPL7A	RPL7A	ENSCAFP00000029246;GENSCAN00000023287	-0.382619	0.627447
Dog	DENND2D	DENND2D	ENSCAFP00000029251;GENSCAN00000037309	0.375874	0.5051
Dog	REXO4	REXO4	ENSCAFP00000029255	0.61986	0.332305
Dog	WDR5	WDR5	ENSCAFP00000029367	-2.0711	0.0406088
Dog	PSMA5	PSMA5	ENSCAFP00000029368	0.909618	0.465246
Dog	RPL13,SPG7	RPL13,SPG7	ENSCAFP00000029381;GENSCAN00000006539	-0.393459	0.640095
Dog	TTF1	TTF1	ENSCAFP00000029466;GENSCAN00000009195	0.299699	0.646044
Dog	BANP	BANP	ENSCAFP00000029467;ENSCAFP00000040435;GENSCAN00000033502	-7.49459	0.000336678
Dog	TAF1C	TAF1C	ENSCAFP00000029578	0.142258	0.852024
Dog	MLYCD,OSGIN1	MLYCD,OSGIN1	ENSCAFP00000029593;GENSCAN00000017735	-1.42943	0.120013
Dog	C9orf114	C9orf114	ENSCAFP00000029684;GENSCAN00000016716	0.687388	0.276513
Dog	SF3B3	SF3B3	ENSCAFP00000029880;GENSCAN00000004129	-1.3243	0.365092
Dog	ZNF326	ZNF326	ENSCAFP00000029952;GENSCAN00000011158;ENSCAFP00000038389	-4.91599	0.000816308
Dog	HSPA1A,HSPA1B,HSPA1L,HSPA2,HSPA5,HSPA6,HSPA8	HSPA(1A,1B,1L,...)	ENSCAFP00000029957;GENSCAN00000044305	-0.417953	0.52275
Dog	RPL35	RPL35	ENSCAFP00000029980;GENSCAN00000029954	0.330334	0.63372
Dog	TRF2	TRF2	ENSCAFP00000030064;GENSCAN00000017985	6.93422	2.87786e-05
Dog	CIRH1A	CIRH1A	ENSCAFP00000030092	-3.32241	0.017204
Dog	CTCF,RLTPR	CTCF,RLTPR	ENSCAFP00000030188;GENSCAN00000007867	0.104535	0.868657
Dog	C16orf70,CBFB	C16orf70,CBFB	ENSCAFP00000030239;GENSCAN00000029736	2.06858	0.0701964
Dog	SAMD8,VDAC2	SAMD8,VDAC2	ENSCAFP00000030326;GENSCAN00000011816	0.67386	0.586055
Dog	RPL9	RPL9	ENSCAFP00000030328;GENSCAN00000037157	-0.583479	0.520057
Dog	NOP16	NOP16	ENSCAFP00000030531;GENSCAN00000043007	-0.438661	0.696944
Dog	VANGL1,VANGL2	VANGL(1,2)	ENSCAFP00000030553;GENSCAN00000014214	0.226887	0.702967
Dog	DSG1,DSG3,DSG4	DSG(1,3,4)	ENSCAFP00000031230;GENSCAN00000016782;ENSCAFP00000026691	0.183881	0.832729
Dog	TCOF1	TCOF1	ENSCAFP00000031314	1.79907	0.373402
Dog	RPS27A	RPS27A	ENSCAFP00000031429;GENSCAN00000008927	0.600535	0.56343
Dog	C3	C3	ENSCAFP00000031503;ENSCAFP00000027484;GENSCAN00000023797;GENSCAN00000023800	0.956592	0.299809
Dog	ALDOA	ALDOA	ENSCAFP00000031554;GENSCAN00000019771	0.190835	0.784349
Dog	DMD,DRP2,UTRN	DMD,DRP2,UTRN	ENSCAFP00000031637;GENSCAN00000035568;ENSCAFP00000020300;GENSCAN00000020083	-3.49489	0.529716
Dog	LCP1,PLS1,PLS3	LCP1,PLS(1,3)	ENSCAFP00000031764;GENSCAN00000000094	2.18473	0.234747
Dog	CCDC59	CCDC59	ENSCAFP00000032147;GENSCAN00000028783	-0.248225	0.760011
Dog	ALDH16A1,RPL13A	ALDH16A1,RPL13A	ENSCAFP00000032247;ENSCAFP00000005417;GENSCAN00000023991;GENSCAN00000042677;GENSCAN00000028516	-2.474	0.100811
Dog	PARK7	PARK7	ENSCAFP00000032278;GENSCAN00000021830	0.04917	0.93613
Dog	CHMP1A	CHMP1A	ENSCAFP00000032438;GENSCAN00000016682	-1.26857	0.256536
Dog	TPP1	TPP1	ENSCAFP00000032488;ENSCAFP00000030181;GENSCAN00000007858;ENSCAFP00000039507	7.14781	7.3389e-05
Dog	MYNN	MYNN	ENSCAFP00000032824;ENSCAFP00000021692;GENSCAN00000016347	0.448786	0.486206
Dog	ZBTB7A	ZBTB7A	ENSCAFP00000033113;GENSCAN00000010383	3.55739	0.00249416
Dog	RPS11	RPS11	ENSCAFP00000033307;GENSCAN00000042688;GENSCAN00000034229;ENSCAFP00000041592	0.473859	0.416259
Dog	ARGLU1	ARGLU1	ENSCAFP00000033308;ENSCAFP00000043202;GENSCAN00000007323;ENSCAFP00000038164	-0.243418	0.841976
Dog	DDX17,DDX5	DDX(17,5)	ENSCAFP00000033581;ENSCAFP00000002001;GENSCAN00000003825	-0.931018	0.464885
Dog	SERPINB5	SERPINB5	ENSCAFP00000033670;GENSCAN00000013348	0.579471	0.804534
Dog	TFAM	TFAM	ENSCAFP00000033819;GENSCAN00000030572	-0.311501	0.739041
Dog	MINA	MINA	ENSCAFP00000033942	-0.824093	0.69221
Dog	RRBP1	RRBP1	ENSCAFP00000034278;ENSCAFP00000008186;GENSCAN00000032784	0.425415	0.537354
Dog	FIBP	FIBP	ENSCAFP00000034328;ENSCAFP00000019395;GENSCAN00000039094	-0.754502	0.290657
Dog	LDHA	LDHA	ENSCAFP00000034449;ENSCAFP00000013575;GENSCAN00000023992;GENSCAN00000043488	0.692874	0.396932
Dog	JRKL,TIGD2	JRKL,TIGD2	ENSCAFP00000034460;GENSCAN00000008610	-0.380694	0.547727
Dog	HNRNPD	HNRNPD	ENSCAFP00000034562;GENSCAN00000040621	1.06673	0.153409
Dog	CABLES2	CABLES2	ENSCAFP00000034692;ENSCAFP00000018669;GENSCAN00000043288	-0.505798	0.443429
Dog	RPL4	RPL4	ENSCAFP00000035269;GENSCAN00000041874;GENSCAN00000038723;GENSCAN00000036624;ENSCAFP00000039113;ENSCAFP00000036039;ENSCAFP00000025501;GENSCAN00000003704	-0.991319	0.277017
Dog	KRT78	KRT78	ENSCAFP00000035295;GENSCAN00000014685	-0.0344839	0.964015
Dog	TIN2	TIN2	ENSCAFP00000035708	8.26853	3.50893e-05
Dog	IGJ	IGJ	ENSCAFP00000035905	-0.00168647	0.998912
Dog	DSC1,DSC2,DSC3	DSC(1,2,3)	ENSCAFP00000036083;ENSCAFP00000026724;GENSCAN00000016783	-0.0195586	0.979783
Dog	RPS6,SLC35F2	RPS6,SLC35F2	ENSCAFP00000036115;ENSCAFP00000002355;GENSCAN00000007036;GENSCAN00000044149;GENSCAN00000029106	-0.385537	0.550674
Dog	ZBTB14	ZBTB14	ENSCAFP00000036150;ENSCAFP00000027378	-4.21778	0.0031653
Dog	ZNF524	ZNF524	ENSCAFP00000036180;GENSCAN00000031905	2.21694	0.186322
Dog	HIRA	HIRA	ENSCAFP00000036285;ENSCAFP00000021613;GENSCAN00000013849	-1.6145	0.049872
Dog	PSD4	PSD4	ENSCAFP00000036316;ENSCAFP00000010829;GENSCAN00000040206	-0.240355	0.791186
Dog	TAF6	TAF6	ENSCAFP00000036319;ENSCAFP00000021623;GENSCAN00000016806	-2.87583	0.00409673
Dog	ZFP14,ZFP30,ZFP82,ZNF461	ZFP(14,30,82),ZNF461	ENSCAFP00000036327;ENSCAFP00000037636;ENSCAFP00000036865;ENSCAFP00000042561;ENSCAFP00000035898	0.0378764	0.960552
Dog	RPS27,RPS27L	RPS(27,27L)	ENSCAFP00000036474;ENSCAFP00000025619;ENSCAFP00000042906;GENSCAN00000027755	0.221705	0.829958
Dog	CSF3R,MRPS15	CSF3R,MRPS15	ENSCAFP00000036557;GENSCAN00000000400	0.0989397	0.905676
Dog	CABIN1	CABIN1	ENSCAFP00000036572;ENSCAFP00000020648;ENSCAFP00000020652;GENSCAN00000028325	-1.79754	0.0243493
Dog	RING1,SLC39A7	RING1,SLC39A7	ENSCAFP00000036605;ENSCAFP00000001328;GENSCAN00000006693	-1.58958	0.0556419
Dog	AKAP17A	AKAP17A	ENSCAFP00000036773;ENSCAFP00000035978;GENSCAN00000011273;GENSCAN00000007048	-0.368094	0.620974
Dog	NSD1,WHSC1,WHSC1L1	NSD1,WHSC(1,1L1)	ENSCAFP00000036806;ENSCAFP00000022033;GENSCAN00000005212	0.587076	0.270511
Dog	CHTOP,SNAPIN	CHTOP,SNAPIN	ENSCAFP00000036875;ENSCAFP00000025837;GENSCAN00000027739	-1.44976	0.0893545
Dog	UPF3B	UPF3B	ENSCAFP00000036938;ENSCAFP00000027209	1.04865	0.238404
Dog	PPIA	PPIA	ENSCAFP00000037085	0.719655	0.625772
Dog	DCHS2,PLRG1	DCHS2,PLRG1	ENSCAFP00000037175;ENSCAFP00000012356;GENSCAN00000015378	-0.277234	0.670449
Dog	DDB1	DDB1	ENSCAFP00000037259;ENSCAFP00000023980;GENSCAN00000000277	-0.86307	0.267752
Dog	HMGB3	HMGB3	ENSCAFP00000037265;GENSCAN00000010867	-0.156172	0.890248
Dog	C12orf43,OASL	C12orf43,OASL	ENSCAFP00000037275;GENSCAN00000010629;ENSCAFP00000035862	-0.120358	0.884019
Dog	TAOK1,TAOK2,TAOK3	TAOK(1,2,3)	ENSCAFP00000037356;GENSCAN00000019749;ENSCAFP00000025096	0.663441	0.42013
Dog	TTC26,UBN2	TTC26,UBN2	ENSCAFP00000037490;ENSCAFP00000006061;GENSCAN00000044164	-1.62461	0.0599
Dog	TXN	TXN	ENSCAFP00000037540	0.216824	0.787659
Dog	CREB1	CREB1	ENSCAFP00000037567;GENSCAN00000000846;ENSCAFP00000019910;ENSCAFP00000019912	-2.57183	0.00678268
Dog	DDX56	DDX56	ENSCAFP00000037663;GENSCAN00000016542	0.687907	0.567869
Dog	ZBTB48	ZBTB48	ENSCAFP00000037907;GENSCAN00000044694;ENSCAFP00000029010	4.84397	0.000639442
Dog	FARP1,FARP2	FARP(1,2)	ENSCAFP00000037916;ENSCAFP00000019154;GENSCAN00000025573	0.905402	0.48443
Dog	SEC61A1,SEC61A2	SEC(61A1,61A2)	ENSCAFP00000037921;ENSCAFP00000006087;GENSCAN00000039485	0.0227052	0.975477
Dog	LIN9,PARP1	LIN9,PARP1	ENSCAFP00000037955;ENSCAFP00000023715;GENSCAN00000046179	1.09977	0.155441
Dog	MKI67IP	MKI67IP	ENSCAFP00000038039;ENSCAFP00000007026;GENSCAN00000004905	-0.191426	0.789549
Dog	DAB2IP,RASAL2,SYNGAP1	DAB2IP,RASAL2,SYNGAP1	ENSCAFP00000038045;ENSCAFP00000030088;GENSCAN00000028244	0.661199	0.655404
Dog	NOP10,SLC12A4,SLC12A5,SLC12A6,SLC12A7	NOP10,SLC(12A4,12A5,12A6,12A7)	ENSCAFP00000038146;GENSCAN00000043735	-0.284578	0.790347
Dog	KRI1	KRI1	ENSCAFP00000038165;ENSCAFP00000026205;GENSCAN00000005037	0.557147	0.379907
Dog	EIF4A1,EIF4A2,SENP3,SP2	EIF(4A1,4A2),SENP3,SP2	ENSCAFP00000038235;ENSCAFP00000024479;GENSCAN00000010156;GENSCAN00000001809;ENSCAFP00000036673;ENSCAFP00000020138;GENSCAN00000032431	1.0702	0.407709
Dog	SSRP1,TNKS1BP1	SSRP1,TNKS1BP1	ENSCAFP00000038494;ENSCAFP00000011769;GENSCAN00000015981	0.695474	0.281636
Dog	TAF1,TAF1L	TAF(1,1L)	ENSCAFP00000038541;ENSCAFP00000025204;GENSCAN00000006414	-2.81054	0.00538171
Dog	HADHB	HADHB	ENSCAFP00000038646;GENSCAN00000029525	-0.483034	0.579581
Dog	EPB41L5	EPB41L5	ENSCAFP00000038660;ENSCAFP00000007253;ENSCAFP00000036195	0.292936	0.614562
Dog	BEND3	BEND3	ENSCAFP00000038844;GENSCAN00000037591	-4.03623	0.00885086
Dog	RPS23	RPS23	ENSCAFP00000038847;GENSCAN00000003611	0.292667	0.658392
Dog	TRMT10C	TRMT10C	ENSCAFP00000038890;GENSCAN00000006645	0.783944	0.361907
Dog	RBBP6	RBBP6	ENSCAFP00000038977;ENSCAFP00000025895;GENSCAN00000030435	0.292771	0.655537
Dog	SPATS2	SPATS2	ENSCAFP00000039004;ENSCAFP00000012610;GENSCAN00000025310	0.321077	0.600195
Dog	NOL12,TRIOBP	NOL12,TRIOBP	ENSCAFP00000039063;GENSCAN00000040145	-0.263843	0.769174
Dog	ERH	ERH	ENSCAFP00000039070;GENSCAN00000025524	-2.06374	0.127388
Dog	EPX,LPO,MPO	EPX,LPO,MPO	ENSCAFP00000039139;GENSCAN00000019800;ENSCAFP00000025760	0.449897	0.660732
Dog	DDX3X,DDX3Y	DDX(3X,3Y)	ENSCAFP00000039182;GENSCAN00000045664;ENSCAFP00000021027	-0.0523807	0.962814
Dog	ZNF629	ZNF629	ENSCAFP00000039209	0.186485	0.832491
Dog	PLD1,PLD2	PLD(1,2)	ENSCAFP00000039362;ENSCAFP00000022501;GENSCAN00000033693;GENSCAN00000033716	-0.0703116	0.965738
Dog	BRD1,BRPF1,BRPF3	BRD1,BRPF(1,3)	ENSCAFP00000039370;ENSCAFP00000001030;GENSCAN00000021354	0.291591	0.654001
Dog	KLF12	KLF12	ENSCAFP00000039400	3.20773	0.00512119
Dog	FAM111A	FAM111A	ENSCAFP00000039503;GENSCAN00000028538	0.329138	0.601948
Dog	CYSLTR1,TAF9B	CYSLTR1,TAF9B	ENSCAFP00000039548;ENSCAFP00000025457;GENSCAN00000006669	-3.12107	0.0129925
Dog	TCEB1	TCEB1	ENSCAFP00000039750;ENSCAFP00000012003;GENSCAN00000033419	0.974803	0.349869
Dog	ABT1	ABT1	ENSCAFP00000039770;GENSCAN00000022104	0.305597	0.740043
Dog	CAAP1,PLAA	CAAP1,PLAA	ENSCAFP00000039884;GENSCAN00000044182	-1.44613	0.193442
Dog	ZKSCAN1	ZKSCAN1	ENSCAFP00000039933	-1.15166	0.0957552
Dog	PABPC1,PABPC1L,PABPC3,PABPC4	PABPC(1,1L,3,4)	ENSCAFP00000039955;GENSCAN00000013564;ENSCAFP00000000810	-1.12338	0.223574
Dog	OVOL2	OVOL2	ENSCAFP00000040029;ENSCAFP00000008136;GENSCAN00000032776	3.73005	0.0241397
Dog	PRPF3	PRPF3	ENSCAFP00000040114;GENSCAN00000023455;ENSCAFP00000017399	0.604743	0.344013
Dog	LGALSL	LGALSL	ENSCAFP00000040163	2.29236	0.0991899
Dog	U2AF1,U2AF1L4	U(2AF1,2AF1L4)	ENSCAFP00000040371;ENSCAFP00000015559;GENSCAN00000044090;ENSCAFP00000010223	-0.0868857	0.927694
Dog	VCL	VCL	ENSCAFP00000040432;GENSCAN00000045761;ENSCAFP00000022529	0.107933	0.878383
Dog	C1orf68	C1orf68	ENSCAFP00000040446	0.533956	0.558937
Dog	UCKL1,ZNF512B	UCKL1,ZNF512B	ENSCAFP00000040636;GENSCAN00000014573;ENSCAFP00000019341	0.526739	0.438784
Dog	SP110	SP110	ENSCAFP00000040659;ENSCAFP00000015724;GENSCAN00000036640	0.241493	0.654497
Dog	EIF5B	EIF5B	ENSCAFP00000040679;ENSCAFP00000003313;GENSCAN00000028743	0.687413	0.37086
Dog	MTDH	MTDH	ENSCAFP00000040706;ENSCAFP00000013951;GENSCAN00000019623	0.247179	0.727828
Dog	TRF1	TRF1	ENSCAFP00000040715;ENSCAFP00000011804	7.70715	5.40893e-05
Dog	LIG3	LIG3	ENSCAFP00000040774;GENSCAN00000015899;ENSCAFP00000027081	0.239821	0.742285
Dog	TAF12	TAF12	ENSCAFP00000040836;GENSCAN00000007283;GENSCAN00000005823;ENSCAFP00000038123;GENSCAN00000033568	-4.21076	0.0293356
Dog	POLR1A	POLR1A	ENSCAFP00000040891;ENSCAFP00000011333;GENSCAN00000033661	0.0862751	0.904912
Dog	BHLHE40,BHLHE41	BHLHE(40,41)	ENSCAFP00000040944;GENSCAN00000038724	-3.33651	0.0020029
Dog	PTBP1,PTBP2,PTBP3	PTBP(1,2,3)	ENSCAFP00000041014;ENSCAFP00000029146;GENSCAN00000007683	-0.62901	0.396565
Dog	FBXO28	FBXO28	ENSCAFP00000041063	-0.342035	0.596156
Dog	HNRNPU	HNRNPU	ENSCAFP00000041276;ENSCAFP00000023283	1.14262	0.146137
Dog	LUC7L2	LUC7L2	ENSCAFP00000041294;ENSCAFP00000006040;GENSCAN00000044154;ENSCAFP00000006042	0.539206	0.348056
Dog	KIF23	KIF23	ENSCAFP00000041455;ENSCAFP00000025844;GENSCAN00000013338	-0.038833	0.941394
Dog	BAZ1A	BAZ1A	ENSCAFP00000041483;ENSCAFP00000019619	-0.133862	0.841597
Dog	CTSW,RP11-1035H13.3,RPS15A	CTSW,RP11-1035H13.3,RPS15A	ENSCAFP00000041534;GENSCAN00000035094;ENSCAFP00000041559;GENSCAN00000034301;GENSCAN00000043336;GENSCAN00000012250;GENSCAN00000033069;GENSCAN00000008419;ENSCAFP00000040550;ENSCAFP00000026846;GENSCAN00000039085;GENSCAN00000002779	0.159083	0.826937
Dog	DRAP1	DRAP1	ENSCAFP00000041746;GENSCAN00000039083	0.14945	0.932685
Dog	ATF3	ATF3	ENSCAFP00000041814;ENSCAFP00000018170;GENSCAN00000042421	-3.5238	0.015309
Dog	RACGAP1	RACGAP1	ENSCAFP00000041825;GENSCAN00000022441;ENSCAFP00000012284	-0.700355	0.388641
Dog	PSMA3	PSMA3	ENSCAFP00000041916;ENSCAFP00000022549	-0.0465794	0.953214
Dog	NACA	NACA	ENSCAFP00000042188;GENSCAN00000017428;ENSCAFP00000000207;GENSCAN00000016937;GENSCAN00000039489	0.832577	0.52527
Dog	PTRF	PTRF	ENSCAFP00000042255;GENSCAN00000001440	-1.36042	0.0832379
Dog	AHNAK	AHNAK	ENSCAFP00000042302;GENSCAN00000022218	-0.292013	0.692947
Dog	HDAC1,HDAC2	HDAC(1,2)	ENSCAFP00000042408;ENSCAFP00000006011;GENSCAN00000019401	-1.16136	0.14686
Dog	RPL23A	RPL23A	ENSCAFP00000042431;GENSCAN00000018550	0.456008	0.525431
Dog	RPS20	RPS20	ENSCAFP00000042580;GENSCAN00000018215;GENSCAN00000032139	0.917887	0.496911
Dog	CHAF1B,DOPEY1,DOPEY2,MORC3	CHAF1B,DOPEY(1,2),MORC3	ENSCAFP00000042612;ENSCAFP00000014222;GENSCAN00000033265	0.113917	0.849246
Dog	CHD1,CHD2	CHD(1,2)	ENSCAFP00000042673;GENSCAN00000018962;ENSCAFP00000016310;ENSCAFP00000037891;ENSCAFP00000040817	0.733992	0.306045
Dog	ACTR3,ACTR3B	ACTR(3,3B)	ENSCAFP00000042830;ENSCAFP00000007416;GENSCAN00000028030;ENSCAFP00000007401;ENSCAFP00000037793;GENSCAN00000045725	0.00901291	0.989598
Dog	EPS8L2,TALDO1	EPS8L2,TALDO1	ENSCAFP00000042867;ENSCAFP00000009894;GENSCAN00000039196;GENSCAN00000003887	-0.15207	0.903068
Dog	SNRNP40	SNRNP40	ENSCAFP00000042875;ENSCAFP00000016429;GENSCAN00000040246	-1.28963	0.155337
Dog	ZNF22	ZNF22	ENSCAFP00000042887	-0.231878	0.801042
Dog	TOP2A,TOP2B	TOP(2A,2B)	ENSCAFP00000042966;GENSCAN00000007296	0.651411	0.362597
Dog	CATSPER4,CEP85,CNKSR1,ZNF593	CATSPER4,CEP85,CNKSR1,ZNF593	ENSCAFP00000043011;GENSCAN00000023539	-0.471297	0.760743
Dog	TAMM41	TAMM41	ENSCAFP00000043174;ENSCAFP00000030991;ENSCAFP00000007445;GENSCAN00000018551	0.311292	0.737684
Dog	PKP1	PKP1	ENSCAFP00000043217;ENSCAFP00000037421;GENSCAN00000009515;GENSCAN00000009494	-0.0341676	0.973377
Dog	TMBIM6	TMBIM6	GENSCAN00000000138;ENSCAFP00000035002;GENSCAN00000022437	0.048573	0.948626
Dog	CCDC86	CCDC86	GENSCAN00000000263;ENSCAFP00000024216	0.375091	0.577233
Dog	HMGB1,HMGB2	HMGB(1,2)	GENSCAN00000000295;ENSCAFP00000009862;ENSCAFP00000041181	-0.473843	0.603031
Dog	AMY1A,AMY1B,AMY1C,AMY2A,AMY2B	AMY(1A,1B,1C,...)	GENSCAN00000000476;ENSCAFP00000034810;ENSCAFP00000040053;GENSCAN00000037689;GENSCAN00000029539;ENSCAFP00000042844;ENSCAFP00000031715;GENSCAN00000037690	-0.253082	0.814518
Dog	SPEN	SPEN	GENSCAN00000000544;ENSCAFP00000023775	-4.18809	0.00322576
Dog	PRKCDBP	PRKCDBP	GENSCAN00000000664;ENSCAFP00000009586	-1.55785	0.0782434
Dog	MRPL48	MRPL48	GENSCAN00000000709;ENSCAFP00000008347;ENSCAFP00000033985;GENSCAN00000027843	0.492133	0.426918
Dog	DDX52	DDX52	GENSCAN00000001143;ENSCAFP00000040495;ENSCAFP00000026802;GENSCAN00000033963	0.0674906	0.907243
Dog	GIN1	GIN1	GENSCAN00000001213;ENSCAFP00000042566;ENSCAFP00000011199	-0.78155	0.417679
Dog	TARDBP	TARDBP	GENSCAN00000001368;ENSCAFP00000024643	-2.93352	0.0131961
Dog	RPL27,VPS8	RPL27,VPS8	GENSCAN00000001439;ENSCAFP00000021561;ENSCAFP00000034946;GENSCAN00000039498	0.153684	0.817394
Dog	VAT1	VAT1	GENSCAN00000001451	0.251229	0.847535
Dog	NAIF1	NAIF1	GENSCAN00000001647;ENSCAFP00000029781	0.59065	0.38599
Dog	MLL,WBP7	MLL,WBP7	GENSCAN00000001877;ENSCAFP00000018720	-0.512182	0.41022
Dog	GCN1L1,RPLP0	GCN1L1,RPLP0	GENSCAN00000002228;ENSCAFP00000015013;GENSCAN00000010641;GENSCAN00000010632;ENSCAFP00000034218	0.167614	0.854229
Dog	RARS,WWC1,WWC2	RARS,WWC(1,2)	GENSCAN00000002397	0.120303	0.88899
Dog	KAT8	KAT8	GENSCAN00000002435;ENSCAFP00000024765	-0.504429	0.444997
Dog	KIF22,MAZ	KIF22,MAZ	GENSCAN00000002436;ENSCAFP00000024960	-0.377315	0.542168
Dog	ZBTB47,ZNF652	ZBTB47,ZNF652	GENSCAN00000002715;ENSCAFP00000040808;ENSCAFP00000024880;ENSCAFP00000042375;ENSCAFP00000025553;GENSCAN00000023378	-0.747393	0.495138
Dog	NHP2L1	NHP2L1	GENSCAN00000002887;ENSCAFP00000001468;GENSCAN00000026779;ENSCAFP00000042018	0.200189	0.74597
Dog	NCL	NCL	GENSCAN00000002930;ENSCAFP00000016318	-3.01672	0.00774044
Dog	YWHAE	YWHAE	GENSCAN00000003346;GENSCAN00000044022;ENSCAFP00000042533	-0.783317	0.710324
Dog	FYTTD1	FYTTD1	GENSCAN00000003417;ENSCAFP00000039688;GENSCAN00000024739;ENSCAFP00000039136	-0.195228	0.784807
Dog	CYR61	CYR61	GENSCAN00000004232;ENSCAFP00000030073	0.138208	0.852511
Dog	PGAM1,PGAM2	PGAM(1,2)	GENSCAN00000004281;ENSCAFP00000013328;GENSCAN00000015459;ENSCAFP00000004259	0.410327	0.671106
Dog	HNRNPA1	HNRNPA1	GENSCAN00000004703	6.15318	6.33959e-05
Dog	DDX55	DDX55	GENSCAN00000004784;ENSCAFP00000011077;ENSCAFP00000031142	0.524577	0.52687
Dog	ALDH9A1	ALDH9A1	GENSCAN00000005096;ENSCAFP00000019790	0.0955839	0.904445
Dog	LRTM2,RASL11A,RPL21,ZNF202	LRTM2,RASL11A,RPL21,ZNF202	GENSCAN00000005185;GENSCAN00000043518;GENSCAN00000012156;GENSCAN00000044474;GENSCAN00000029517;GENSCAN00000041273;GENSCAN00000041063;GENSCAN00000013996;GENSCAN00000000956;ENSCAFP00000040608;ENSCAFP00000040584;ENSCAFP00000037200;ENSCAFP00000010156;GENSCAN00000037539;GENSCAN00000021979;GENSCAN00000035651;GENSCAN00000029676;GENSCAN00000013594	-3.06634	0.0668011
Dog	DYM,RPL17,RPL17-C18orf32	DYM,RPL(17,17-C18orf32)	GENSCAN00000005519;ENSCAFP00000039354;ENSCAFP00000028105;GENSCAN00000042966;ENSCAFP00000041028;GENSCAN00000004534;GENSCAN00000017800;GENSCAN00000033519;ENSCAFP00000001059;ENSCAFP00000036948;GENSCAN00000011534;GENSCAN00000004400	-0.115527	0.876752
Dog	APTX	APTX	GENSCAN00000005877;ENSCAFP00000041257;ENSCAFP00000002638	0.105482	0.870478
Dog	BAG1	BAG1	GENSCAN00000005878;ENSCAFP00000002694	0.081457	0.885991
Dog	EIF2S3,EIF2S3L,ZFX,ZFY,ZNF711	EIF(2S3,2S3L),ZF(X,Y),ZNF711	GENSCAN00000006228	0.602667	0.424461
Dog	CCDC137	CCDC137	GENSCAN00000006351;ENSCAFP00000033939	0.222261	0.755964
Dog	ATRX	ATRX	GENSCAN00000006670;ENSCAFP00000025411	-0.269632	0.741481
Dog	SNRPD3	SNRPD3	GENSCAN00000006675;ENSCAFP00000042139;ENSCAFP00000020415;GENSCAN00000028337	-0.368066	0.717037
Dog	ZBTB22	ZBTB22	GENSCAN00000006694;ENSCAFP00000001388	-1.72632	0.157174
Dog	EWSR1	EWSR1	GENSCAN00000006849;ENSCAFP00000017962;GENSCAN00000046444;ENSCAFP00000017981;GENSCAN00000031845;GENSCAN00000043079;GENSCAN00000029288;GENSCAN00000019593;ENSCAFP00000039430;GENSCAN00000009155;ENSCAFP00000041599;GENSCAN00000003515;ENSCAFP00000018272;GENSCAN00000044266;GENSCAN00000015189;GENSCAN00000029143;GENSCAN00000001683	3.99755	0.000931638
Dog	MSL1	MSL1	GENSCAN00000007284;ENSCAFP00000023795	-0.307127	0.654295
Dog	KRT27,KRT28	KRT(27,28)	GENSCAN00000007298	-1.10429	0.385065
Dog	HSPD1	HSPD1	GENSCAN00000007539;ENSCAFP00000016007	0.380596	0.780605
Dog	FCF1	FCF1	GENSCAN00000007592;ENSCAFP00000039001;ENSCAFP00000024967;GENSCAN00000003372;GENSCAN00000041378;ENSCAFP00000042954;GENSCAN00000036262;ENSCAFP00000040890	-1.18109	0.430051
Dog	CLN2,TAF10	CLN2,TAF10	GENSCAN00000007745;ENSCAFP00000009728	-2.99079	0.0158337
Dog	SF3A3	SF3A3	GENSCAN00000008333;ENSCAFP00000038104;ENSCAFP00000004797;GENSCAN00000020903	-0.266246	0.704047
Dog	POLR1C	POLR1C	GENSCAN00000008391;ENSCAFP00000002749	-1.02189	0.236682
Dog	CAPZA2	CAPZA2	GENSCAN00000008552;ENSCAFP00000005070	0.401216	0.605069
Dog	RP11-683L23.1,TUBB,TUBB1,TUBB2A,TUBB2B,TUBB3,TUBB4A,TUBB4B,TUBB6,TUBB8	RP11-683L23.1,TUBB,TUBB(1,2A,2B,...)	GENSCAN00000008694;ENSCAFP00000028782;ENSCAFP00000027491;GENSCAN00000023793	0.267582	0.76872
Dog	DDX31	DDX31	GENSCAN00000009199	1.2962	0.117132
Dog	SLC25A1	SLC25A1	GENSCAN00000009457;ENSCAFP00000021632	0.726452	0.608394
Dog	GAL3ST1,PES1	GAL3ST1,PES1	GENSCAN00000009786;ENSCAFP00000018857;ENSCAFP00000039034	0.206607	0.739541
Dog	KRT19	KRT19	GENSCAN00000009953;ENSCAFP00000023460	-0.0558138	0.921664
Dog	WBP11	WBP11	GENSCAN00000010226;GENSCAN00000002960;ENSCAFP00000019076	-0.381778	0.706627
Dog	DYNLL1	DYNLL1	GENSCAN00000010631;ENSCAFP00000015154	0.186561	0.898096
Dog	WDR89	WDR89	GENSCAN00000010657;ENSCAFP00000023219	-0.45182	0.618539
Dog	RPS3	RPS3	GENSCAN00000010678;ENSCAFP00000008052	-0.283489	0.866376
Dog	DDB2	DDB2	GENSCAN00000010744;ENSCAFP00000013004	-0.471501	0.519569
Dog	AQPEP,CTD-2287O16.3,IGHG1,RPS24	AQPEP,CTD-2287O16.3,IGHG1,RPS24	GENSCAN00000010981;ENSCAFP00000037651;ENSCAFP00000036117;GENSCAN00000032379;ENSCAFP00000042869;ENSCAFP00000039752;ENSCAFP00000039171;ENSCAFP00000038386;ENSCAFP00000033265;ENSCAFP00000031382;ENSCAFP00000022943;ENSCAFP00000022283;ENSCAFP00000012251;GENSCAN00000009839;ENSCAFP00000006339;GENSCAN00000013060;GENSCAN00000002039;GENSCAN00000017445;ENSCAFP00000036432;ENSCAFP00000027987;GENSCAN00000023761;…	0.229079	0.698566
Dog	TAF9	TAF9	GENSCAN00000011644;ENSCAFP00000030344;GENSCAN00000009313	-3.25034	0.00393886
Dog	ZFP64	ZFP64	GENSCAN00000011902;ENSCAFP00000017358	2.22812	0.0654448
Dog	SYNCRIP	HNRNPR,SYNCRIP	GENSCAN00000012455;ENSCAFP00000004514	2.66125	0.0212347
Dog	RPS2	RPS2	GENSCAN00000012563;ENSCAFP00000028798;GENSCAN00000041974;GENSCAN00000036696	-0.295514	0.675261
Dog	PPL	PPL	GENSCAN00000012857;ENSCAFP00000028233;ENSCAFP00000036674	0.773116	0.436523
Dog	SERPINB13	SERPINB13	GENSCAN00000013349;ENSCAFP00000000071	0.281696	0.708321
Dog	TCOF1	TCOF1	GENSCAN00000013430	0.346251	0.580795
Dog	RAP1	RAP1	GENSCAN00000013518;ENSCAFP00000029733	8.48258	0.000541469
Dog	MRPS12	MRPS12	GENSCAN00000013762;ENSCAFP00000008389	-0.121384	0.874251
Dog	RPS16	RPS16	GENSCAN00000013765;ENSCAFP00000008230	-0.103523	0.900454
Dog	HNRNPA0	HNRNPA0	GENSCAN00000014241;ENSCAFP00000001592	7.28985	0.000538921
Dog	ESCO2	ESCO2	GENSCAN00000014395;ENSCAFP00000037501;ENSCAFP00000012307	0.41034	0.515882
Dog	LYAR	LYAR	GENSCAN00000014518;ENSCAFP00000023034	0.538702	0.392932
Dog	KIF5A,KIF5B,KIF5C,PIP4K2C	KIF(5A,5B,5C),PIP4K2C	GENSCAN00000014618	-0.176612	0.790461
Dog	SDR9C7	SDR9C7	GENSCAN00000014643;ENSCAFP00000000217	0.282587	0.799003
Dog	KRT4,KRT79	KRT(4,79)	GENSCAN00000014665;ENSCAFP00000010701;ENSCAFP00000010697	-0.128173	0.88228
Dog	KRT77	KRT77	GENSCAN00000014666	0.0355786	0.981676
Dog	KRT18	KRT18	GENSCAN00000014669;ENSCAFP00000010672	0.390492	0.561999
Dog	KRT5,KRT6A,KRT6B,KRT6C,KRT71,KRT72,KRT73,KRT74,KRT75	KRT(5,6A,6B,...)	GENSCAN00000014679	0.112058	0.84002
Dog	KRT76	KRT76	GENSCAN00000014695	0.480646	0.650467
Dog	RBM25	RBM25	GENSCAN00000015037	0.325862	0.849015
Dog	KIAA1522	KIAA1522	GENSCAN00000015289	0.459998	0.578858
Dog	RBBP4,RBBP7	RBBP(4,7)	GENSCAN00000015308;ENSCAFP00000015505;GENSCAN00000009568	-0.0018413	0.99786
Dog	FGA,FGG	FG(A,G)	GENSCAN00000015381;ENSCAFP00000036232;ENSCAFP00000012402	0.797847	0.391839
Dog	WIZ	WIZ	GENSCAN00000015793;ENSCAFP00000023590	2.93193	0.00627894
Dog	CRYAB	CRYAB	GENSCAN00000016116;ENSCAFP00000020757	1.10275	0.530607
Dog	PURB	PURB	GENSCAN00000016544	-2.18612	0.00882045
Dog	DNAJB14,H2AFV,H2AFZ	DNAJB14,H(2AFV,2AFZ)	GENSCAN00000016546;ENSCAFP00000040061;ENSCAFP00000015623;GENSCAN00000022913	0.178758	0.900286
Dog	UTP15	UTP15	GENSCAN00000016662;ENSCAFP00000012129	-2.16329	0.078927
Dog	ZNF276	ZNF276	GENSCAN00000016679;ENSCAFP00000029345	1.34846	0.0976448
Dog	SRP68	SRP68	GENSCAN00000016860;ENSCAFP00000007483	-0.359255	0.634227
Dog	MYL6,MYL6B	MYL(6,6B)	GENSCAN00000016926	1.60459	0.326507
Dog	AC225613.4,AC244163.2,EGFR,ERBB2,ERBB3,ERBB4,IKZF4	AC(225613.4,244163.2),EGFR,ERBB(2,3,4),IKZF4	GENSCAN00000016939;ENSCAFP00000040547	0.263595	0.768466
Dog	ATP5B	ATP5B	GENSCAN00000016954;ENSCAFP00000000202	-0.597464	0.643857
Dog	HIST1H1B	HIST1H1B	GENSCAN00000017183	-0.0575243	0.940425
Dog	HNRNPF	HNRNPF	GENSCAN00000017238;ENSCAFP00000010469	-0.107831	0.890376
Dog	ASCC3,SNRNP200	ASCC3,SNRNP200	GENSCAN00000017276	-0.24532	0.724795
Dog	FGF18,GDPD4,GTF2F2,NPM1	FGF18,GDPD4,GTF2F2,NPM1	GENSCAN00000017696;GENSCAN00000013169;ENSCAFP00000008796;ENSCAFP00000006782;ENSCAFP00000024874;GENSCAN00000021050;GENSCAN00000025815;ENSCAFP00000040613;GENSCAN00000041004;GENSCAN00000008095	-0.603848	0.512805
Dog	TAF1C	TAF1C	GENSCAN00000017744	0.131393	0.860503
Dog	ALDH3B2	ALDH3B2	GENSCAN00000017758;ENSCAFP00000016452;ENSCAFP00000016462	-0.0742674	0.914262
Dog	PSIP1	PSIP1	GENSCAN00000017885;ENSCAFP00000002245	0.462911	0.42756
Dog	RPL37A,SMARCAL1	RPL37A,SMARCAL1	GENSCAN00000017980;ENSCAFP00000036933;GENSCAN00000042176	0.1522	0.853926
Dog	IMP3,ZNF786	IMP3,ZNF786	GENSCAN00000017991;ENSCAFP00000026651;GENSCAN00000020786	-2.44346	0.229591
Dog	PPIH,YBX1	PPIH,YBX1	GENSCAN00000018125;ENSCAFP00000036482;GENSCAN00000000149;ENSCAFP00000003704;GENSCAN00000006676	-1.86777	0.104001
Dog	NME1,NME2	NME(1,2)	GENSCAN00000018261;ENSCAFP00000025504;ENSCAFP00000025500	0.127568	0.94321
Dog	XRN2	XRN2	GENSCAN00000018667;ENSCAFP00000007767;ENSCAFP00000007759	-1.40348	0.147334
Dog	PLD1,PLD2,PSMB6	PLD(1,2),PSMB6	GENSCAN00000018680;ENSCAFP00000023329	0.270598	0.749094
Dog	MYH1,MYH10,MYH11,MYH13,MYH14,MYH15,MYH2,MYH3,MYH4,MYH6,MYH7,MYH7B,MYH8,MYH9	MYH(1,10,11,...)	GENSCAN00000018751;ENSCAFP00000025869;ENSCAFP00000025847;ENSCAFP00000025874;ENSCAFP00000025828	0.565637	0.57669
Dog	PSMA1,TGFBR1	PSMA1,TGFBR1	GENSCAN00000018847;GENSCAN00000015532;ENSCAFP00000042247;ENSCAFP00000036045;GENSCAN00000025913;GENSCAN00000006719;ENSCAFP00000039977;GENSCAN00000022337;ENSCAFP00000042397;GENSCAN00000042203;GENSCAN00000004512	0.611156	0.680967
Dog	RABGGTA,TGM1	RABGGTA,TGM1	GENSCAN00000018969	0.490931	0.450412
Dog	CPNE4,CPNE6,CPNE7,DHRS4,LRRC16A,LRRC16B	CPNE(4,6,7),DHRS4,LRRC(16A,16B)	GENSCAN00000018993;ENSCAFP00000017182	-0.357007	0.604668
Dog	RETSAT	RETSAT	GENSCAN00000019114;ENSCAFP00000011561	0.722298	0.328416
Dog	MAMDC2,RPL29	MAMDC2,RPL29	GENSCAN00000019350;ENSCAFP00000034011;GENSCAN00000003598;GENSCAN00000026437;GENSCAN00000019670;GENSCAN00000002480;GENSCAN00000044214;ENSCAFP00000035508;ENSCAFP00000020002;GENSCAN00000021987;GENSCAN00000010887	-0.397257	0.688742
Dog	CEBPZ	CEBPZ	GENSCAN00000019682	-0.676617	0.344334
Dog	CDIPT	CDIPT	GENSCAN00000019751;ENSCAFP00000042907	0.317531	0.671643
Dog	CALM1,CALM2,CALM3	CALM(1,2,3)	GENSCAN00000019808;ENSCAFP00000038604;ENSCAFP00000037542;ENSCAFP00000025799;ENSCAFP00000003862;GENSCAN00000032678;GENSCAN00000021015;GENSCAN00000008848;GENSCAN00000036130	1.08225	0.470686
Dog	IKZF5	IKZF5	GENSCAN00000019946;ENSCAFP00000035949	-4.88439	0.000490995
Dog	EEF1G	EEF1G	GENSCAN00000020341;GENSCAN00000020187;ENSCAFP00000023285;ENSCAFP00000042930;GENSCAN00000022233;GENSCAN00000033146;GENSCAN00000043719;ENSCAFP00000038794	0.195607	0.915058
Dog	TBRG1	TBRG1	GENSCAN00000020820;ENSCAFP00000016504	-1.6768	0.258017
Dog	GNL2	GNL2	GENSCAN00000020898;ENSCAFP00000004881	0.45658	0.54949
Dog	UTP11L	UTP11L	GENSCAN00000020907;ENSCAFP00000004768	-0.510501	0.516715
Dog	PSMB3	PSMB3	GENSCAN00000021111;ENSCAFP00000024397	-0.585705	0.642036
Dog	CWC25	CWC25	GENSCAN00000021116	0.242766	0.741253
Dog	JUND	JUND	GENSCAN00000021128;ENSCAFP00000031140	-6.43819	0.00312734
Dog	MKI67	MKI67	GENSCAN00000021243	0.518302	0.452478
Dog	RPL15	RPL15	GENSCAN00000021286;ENSCAFP00000008630;GENSCAN00000038577	-0.0315512	0.964629
Dog	PRDM2	PRDM2	GENSCAN00000021444;ENSCAFP00000024082	0.412436	0.476733
Dog	HIST1H1D,HIST1H1E,HIST1H2BC,HIST1H2BE,HIST1H2BF,HIST1H2BG,HIST1H2BI	HIST(1H1D,1H1E,1H2BC,...)	GENSCAN00000022058;ENSCAFP00000033054	-0.202186	0.795438
Dog	HIST1H1D	HIST1H1D	GENSCAN00000022070	-0.0300657	0.977195
Dog	HIST1H2AB,HIST1H2AE,HIST1H3A,HIST1H3B,HIST1H3C,HIST1H3D,HIST1H3E,HIST1H3F,HIST1H3G,HIST1H3H,HIST1H3I,HIST1H3J	HIST(1H2AB,1H2AE,1H3A,...)	GENSCAN00000022075;GENSCAN00000022097;GENSCAN00000022085;GENSCAN00000017177	0.186559	0.776656
Dog	HIST1H1A	HIST1H1A	GENSCAN00000022081;ENSCAFP00000033087	-0.313872	0.747173
Dog	HIST1H2AB,HIST1H2AE	HIST(1H2AB,1H2AE)	GENSCAN00000022100	0.118414	0.869772
Dog	PDCD11,TAF5	PDCD11,TAF5	GENSCAN00000022332	-3.09466	0.00435812
Dog	SLK,STK10	SLK,STK10	GENSCAN00000022349;ENSCAFP00000040378;ENSCAFP00000015494	0.458328	0.607187
Dog	SVEP1	SVEP1	GENSCAN00000022358	0.0294309	0.962
Dog	GSK3B,RPL32	GSK3B,RPL32	GENSCAN00000022374;GENSCAN00000012498;ENSCAFP00000031693;ENSCAFP00000007278;ENSCAFP00000038626;ENSCAFP00000042923;ENSCAFP00000036256;GENSCAN00000042426;ENSCAFP00000036490;GENSCAN00000044383;GENSCAN00000041877;GENSCAN00000040623;GENSCAN00000010841;GENSCAN00000012774;GENSCAN00000045564;GENSCAN00000009371;GENSCAN00000029887	0.12805	0.838887
Dog	HSPA9	HSPA9	GENSCAN00000022685;ENSCAFP00000001849	-0.55094	0.407461
Dog	RPL38	RPL38	GENSCAN00000022752	-0.549252	0.540148
Dog	SRSF7	SRSF7	GENSCAN00000022777;ENSCAFP00000039765	-2.43572	0.0114281
Dog	DBT	DBT	GENSCAN00000023001;ENSCAFP00000029657	-2.09814	0.0254812
Dog	RPL37A	RPL37A	GENSCAN00000023037	0.0778991	0.932849
Dog	RABEPK,RPL27A	RABEPK,RPL27A	GENSCAN00000023038;ENSCAFP00000040194;ENSCAFP00000010314;ENSCAFP00000035407;GENSCAN00000013556;GENSCAN00000030163;GENSCAN00000044296;ENSCAFP00000034125;GENSCAN00000031376	-0.00479426	0.994552
Dog	ARNT,ARNT2,CTSK	ARNT,ARNT2,CTSK	GENSCAN00000023458;ENSCAFP00000017808	-0.398428	0.564685
Dog	ISG20L2	ISG20L2	GENSCAN00000024141;ENSCAFP00000024628	-0.175808	0.821762
Dog	LMNA	LMNA	GENSCAN00000024147;ENSCAFP00000024801;ENSCAFP00000041817	-0.104987	0.899897
Dog	PURA	PURA	GENSCAN00000024278;ENSCAFP00000008573	-4.24993	0.00167944
Dog	RPL23	RPL23	GENSCAN00000024398;ENSCAFP00000041965;ENSCAFP00000024349	0.0662811	0.927678
Dog	DKFZP686D09174,PSMA2	DKFZP686D09174,PSMA2	GENSCAN00000024520;ENSCAFP00000028198;GENSCAN00000012966	-0.398757	0.567819
Dog	TAF7	TAF7	GENSCAN00000024778;ENSCAFP00000037152	-2.8892	0.00257992
Dog	TAF13	TAF13	GENSCAN00000024903;GENSCAN00000020207;ENSCAFP00000029409	-3.56351	0.0547548
Dog	RPL10A	RPL10A	GENSCAN00000025505;ENSCAFP00000001886;GENSCAN00000041943;GENSCAN00000016941	-0.543365	0.611323
Dog	RPS14	RPS14	GENSCAN00000025570;ENSCAFP00000039925;ENSCAFP00000026742;ENSCAFP00000037158;GENSCAN00000013451	0.629459	0.546944
Dog	HIST1H1D	HIST1H1D	GENSCAN00000025600;ENSCAFP00000042530	-0.648953	0.534533
Dog	NOM1	NOM1	GENSCAN00000025940;ENSCAFP00000038472	0.276393	0.691417
Dog	JUNB	JUNB	GENSCAN00000025965;ENSCAFP00000036269	-7.62242	6.0097e-05
Dog	TBP	TBP	GENSCAN00000026367;ENSCAFP00000006103	-0.64681	0.326094
Dog	PSMB1	PSMB1	GENSCAN00000026400;ENSCAFP00000031421	-0.0979001	0.895655
Dog	QPCT	QPCT	GENSCAN00000026448;ENSCAFP00000041738;ENSCAFP00000009234	0.262273	0.708736
Dog	SMARCD1,SMARCD2,SMARCD3	SMARCD(1,2,3)	GENSCAN00000026812;ENSCAFP00000018718	-2.6718	0.0169914
Dog	AC142381.1,IGHG1,IGHV1-58,IGHV2-70,IGHV3-20,IGHV3-33,IGHV3-35,IGHV3-53,IGHV3-7,IGHV3-74,IGHV6-1	AC142381.1,IGHG1,IGHV(1-58,2-70,3-20,...)	GENSCAN00000026878;ENSCAFP00000040855;GENSCAN00000014847;ENSCAFP00000031143;ENSCAFP00000032544;ENSCAFP00000038169;GENSCAN00000013080;GENSCAN00000026879;ENSCAFP00000027296;GENSCAN00000026888;GENSCAN00000026882;GENSCAN00000026886;GENSCAN00000013088;GENSCAN00000026887	0.453224	0.608839
Dog	GAPDHS	GAPDHS	GENSCAN00000027233	-2.59704	0.216495
Dog	POLR2H	POLR2H	GENSCAN00000027243	-0.175922	0.780291
Dog	TFPT	TFPT	GENSCAN00000027607	-1.3569	0.112531
Dog	S100A16	S100A16	GENSCAN00000027746;ENSCAFP00000025850	0.269075	0.799364
Dog	GOT1	GOT1	GENSCAN00000027857;ENSCAFP00000013922	-0.256014	0.683579
Dog	PIK3C2A,PIK3C2B,RPS13	PIK(3C2A,3C2B),RPS13	GENSCAN00000027968;GENSCAN00000041053	0.181966	0.792628
Dog	CREBRF,NPAS2,RPL31,SLC4A1,SLC4A2,SLC4A3,SLC4A7,SMPD1,STK11IP	CREBRF,NPAS2,RPL31,SLC(4A1,4A2,4A3,4A7),SMPD1,STK11IP	GENSCAN00000028024;GENSCAN00000026132;ENSCAFP00000041626;ENSCAFP00000003226;ENSCAFP00000040127;ENSCAFP00000038384;GENSCAN00000023118;GENSCAN00000045871;GENSCAN00000030479;GENSCAN00000033910;ENSCAFP00000036275;GENSCAN00000042546;ENSCAFP00000038952;GENSCAN00000003369;ENSCAFP00000039628;ENSCAFP00000036777;ENSCAFP00000042560;GENSCAN00000042247;ENSCAFP00000036459;ENSCAFP00000042624;ENSCAFP00000040018;…	0.337416	0.65137
Dog	RPL18A	RPL18A	GENSCAN00000028088;ENSCAFP00000037218;ENSCAFP00000022289;GENSCAN00000021146	-0.457292	0.525811
Dog	ATRIP	ATRIP	GENSCAN00000028100	-0.544348	0.441261
[truncated: 19,879 more rows]
