# Supplementary material for: Phylointeractomics reconstructs functional evolution of protein binding
Source: Nat Commun. 2017 Feb 8;8:14334. doi: 10.1038/ncomms14334 (PMC5309834; doi:10.1038/ncomms14334)
Supplement: Supplementary Data 2 — Label-free results covering the hits represented in the heat map (Fig. 2a). [file ncomms14334-s3.xlsx]

## Sheet: supplementary_data_2
label-free results covering the hits represented in the heat map
(Fig. 2a)	HumanSymbols	HumanSymbolsAbbreviated	ID	Diff	S.PValue
Axolotl	BEND7	BEND7	NT_02000011881.1	5.07367	0.00205529
Axolotl	RECQL	RECQL	NT_02000024669.3;NT_02000024669.2	1.87282	0.00848845
Axolotl	PCBP2	PCBP2	NT_02000026455.2	6.13725	4.20714e-05
Axolotl	PCBP2	PCBP2	NT_02000026455.3	2.32404	0.025556
Axolotl	FSBP	FSBP	NT_02000027722.2;NT_02000027722.1	2.52587	0.00887593
Axolotl	RAP1	RAP1	NT_02000036538.2;NT_02000036538.1	5.37304	0.00104578
Axolotl	HOT1	HMBOX1	NT_02000040852.1;NT_02000040852.2	8.29626	4.81048e-05
Axolotl	RUNX1	RUNX1	NT_02000042123.1;NT_02000042123.2	1.45303	0.0332218
Axolotl	PCBP3	PCBP3	NT_02000042466.9;NT_02000042466.8;NT_02000042466.7;NT_02000042466.4;NT_02000042466.5;NT_02000042466.3;NT_02000042466.2;NT_02000042466.1	4.97805	0.000761367
Axolotl	TRF2	TRF2	NT_02000119710.1	10.614	3.03597e-05
Axolotl	Apollo	DCLRE1B	NT_02000130126.1	3.62461	0.00111665
Axolotl	Apollo	DCLRE1B	NT_02000330126.2;NT_02000330126.1	3.57223	0.00436789
Dog	POT1	POT1	ENSCAFP00000002549;GENSCAN00000041111	7.60066	0.000349117
Dog	NR2C2	FGD5,NR(2C1,2C2)	ENSCAFP00000006818;GENSCAN00000012487	6.48103	0.000135327
Dog	NR2C1	NR(2C1,2C2)	ENSCAFP00000009377;GENSCAN00000045300	4.47131	0.00282414
Dog	ZBTB10	ZBTB10	ENSCAFP00000012371;ENSCAFP00000041448;GENSCAN00000024666	4.46424	0.00105265
Dog	RUNX1	RUNX1	ENSCAFP00000014108;ENSCAFP00000014111	5.41901	7.84234e-05
Dog	VEZF1	VEZF1	ENSCAFP00000025684;ENSCAFP00000041955;GENSCAN00000019807	1.81916	0.018273
Dog	TRF2	TRF2	ENSCAFP00000030064;GENSCAN00000017985	6.93422	2.87786e-05
Dog	TPP1	TPP1	ENSCAFP00000032488;ENSCAFP00000030181;GENSCAN00000007858;ENSCAFP00000039507	7.14781	7.3389e-05
Dog	ZBTB7A	ZBTB7A	ENSCAFP00000033113;GENSCAN00000010383	3.55739	0.00249416
Dog	TIN2	TIN2	ENSCAFP00000035708	8.26853	3.50893e-05
Dog	ZBTB48	ZBTB48	ENSCAFP00000037907;GENSCAN00000044694;ENSCAFP00000029010	4.84397	0.000639442
Dog	KLF12	KLF12	ENSCAFP00000039400	3.20773	0.00512119
Dog	TRF1	TRF1	ENSCAFP00000040715;ENSCAFP00000011804	7.70715	5.40893e-05
Dog	RAP1	RAP1	GENSCAN00000013518;ENSCAFP00000029733	8.48258	0.000541469
Dog	Apollo	DCLRE1B	GENSCAN00000028450;ENSCAFP00000013629	6.30575	0.000126905
Duck	RAP1		ENSAPLP00000001126	4.5903	0.000302537
Duck	PCBP3	PCBP(2,3)	ENSAPLP00000002479;GENSCAN00000003965;ENSAPLP00000008679	2.78118	0.00503327
Duck	BEND7		ENSAPLP00000003272;GENSCAN00000000960	2.56261	0.012044
Duck	CBFB	C16orf70,CBFB	ENSAPLP00000005062;GENSCAN00000019835	4.64478	0.013044
Duck	SRBD1	SRBD1	ENSAPLP00000005935;GENSCAN00000001711	2.19513	0.0159851
Duck	RUNX1	RUNX(1,2)	ENSAPLP00000006638;GENSCAN00000020009	4.95931	0.00303023
Duck	TRF2	COG8,TRF2	ENSAPLP00000007061;GENSCAN00000018997	5.45629	0.000442491
Duck	NR2C2		ENSAPLP00000007189;GENSCAN00000041664	2.89148	0.00272775
Duck	KDM1A		ENSAPLP00000010903;GENSCAN00000025740	2.86534	0.0125949
Duck	VEZF1		ENSAPLP00000011198	3.65504	0.001091
Duck	ZNF827		ENSAPLP00000012106	4.33051	0.0172403
Duck	FSBP	FSBP	ENSAPLP00000014311;GENSCAN00000028080	2.95971	0.0089435
Duck	ZBTB48		ENSAPLP00000015333;GENSCAN00000028958	3.46097	0.0017473
Duck	NAIF1		GENSCAN00000002079;ENSAPLP00000001566	4.14408	0.0108248
Duck	ZNF276	ZNF(276,653)	GENSCAN00000010147;ENSAPLP00000005861	4.70746	0.000592657
Duck	PCBP2	PCBP2	GENSCAN00000021608	5.56145	0.0237701
Duck	TPP1		GENSCAN00000038788	3.27954	0.00545176
Guinea pig	PCBP2	AMHR2,PCBP2	ENSCPOP00000000867;GENSCAN00000041747	4.4275	0.000245637
Guinea pig	Apollo	DCLRE1B	ENSCPOP00000001166;GENSCAN00000001611	7.26997	0.000128247
Guinea pig	RUNX1	RUNX1	ENSCPOP00000002437;GENSCAN00000041062	3.58807	0.00122806
Guinea pig	TRF2	TRF2	ENSCPOP00000003357;GENSCAN00000004035	6.44588	1.11439e-05
Guinea pig	NR2C2	NR(2C1,2C2)	ENSCPOP00000006775	5.11886	0.000954126
Guinea pig	TRF1	TRF1	ENSCPOP00000008651	6.37562	0.00229399
Guinea pig	ZBTB48	TAS1R1,ZBTB48	ENSCPOP00000008973;GENSCAN00000052486	5.63762	0.00375134
Guinea pig	TPP1	TPP1	ENSCPOP00000009622;GENSCAN00000039520	5.87724	0.000219741
Guinea pig	CBFB	CBFB	ENSCPOP00000009720	2.91985	0.0247837
Guinea pig	KLF12	KLF12	ENSCPOP00000010399	3.81845	0.00805449
Guinea pig	PCBP1	PCBP1	ENSCPOP00000012166;GENSCAN00000004247	2.36467	0.00424571
Guinea pig	POT1	POT1	ENSCPOP00000012762	5.28827	0.00859939
Guinea pig	TIN2	TIN2	ENSCPOP00000013336	6.34428	0.0124221
Guinea pig	RECQL	RECQL	ENSCPOP00000015998;GENSCAN00000006046	2.44483	0.00439416
Guinea pig	RAP1	RAP1	ENSCPOP00000016801	3.96629	0.0241272
Guinea pig	ZNF524	ZNF524	ENSCPOP00000017360;GENSCAN00000053434	2.61743	0.0169521
Guinea pig	RAP1	RAP1	GENSCAN00000027616	5.93371	4.32509e-05
Guinea pig	FSBP	FSBP	GENSCAN00000028439;ENSCPOP00000008374	4.96395	0.0118915
Guinea pig	NR2C2	NR(2C1,2C2)	GENSCAN00000042013	6.13945	0.000299025
Human	TRF2	TRF2	ENSP00000254942;ENSP00000456022	9.61875	2.32713e-05
Human	TRF1	TRF1	ENSP00000276603;ENSP00000276602;GENSCAN00000034812;ENSP00000430121	8.61534	0.000445678
Human	ZNF276	ZNF276	ENSP00000289816;GENSCAN00000027056;ENSP00000415836;ENSP00000415999;ENSP00000457210	3.54259	0.00737677
Human	CBFB	C16orf70,CBFB	ENSP00000290858;ENSP00000462273;ENSP00000415151;ENSP00000462148;ENSP00000456637;GENSCAN00000036266	2.91667	0.0238026
Human	RAP1	RAP1	ENSP00000300086;GENSCAN00000026082	9.28394	7.03417e-05
Human	RUNX1	RUNX1	ENSP00000340690;ENSP00000319459;ENSP00000409227;ENSP00000300305;GENSCAN00000028600;ENSP00000351123;ENSP00000382182;ENSP00000382184	4.24957	0.000462573
Human	KDM1A	KDM1A	ENSP00000349049;ENSP00000439072;ENSP00000383042;GENSCAN00000032661	5.33023	0.00912515
Human	POT1	POT1	ENSP00000350249;ENSP00000377002;GENSCAN00000025253	7.38206	0.00384974
Human	PCBP2	PCBP2	ENSP00000352438	7.17368	0.00337174
Human	HNRNPK	HNRNPK	ENSP00000365440;ENSP00000353552;ENSP00000317788;ENSP00000365458;ENSP00000365439;ENSP00000365432;GENSCAN00000041134	4.24119	0.00134377
Human	KLF12	KLF(12,3)	ENSP00000366897;ENSP00000366894;ENSP00000261438;GENSCAN00000026468	3.06103	0.0155899
Human	ZBTB48	ZBTB48	ENSP00000366902;GENSCAN00000012019	8.53356	0.00026235
Human	ZNF827	ZNF827	ENSP00000368761;ENSP00000421863;ENSP00000423130;GENSCAN00000016569	6.88721	0.002461
Human	NR2C1	NR(2C1,2C2)	ENSP00000376813;ENSP00000328843;GENSCAN00000032269;ENSP00000333275	3.36282	0.00654071
Human	TPP1	TPP1	ENSP00000377496;ENSP00000219251;ENSP00000473679;GENSCAN00000017740	6.22793	0.00751099
Human	TIN2	TIN2	ENSP00000382350;ENSP00000267415;ENSP00000442154;ENSP00000452800;ENSP00000437495	6.96643	0.000117736
Human	PCBP3	PCBP(2,3)	ENSP00000383159;ENSP00000383164;ENSP00000401198;ENSP00000383168;ENSP00000383160;ENSP00000383163;ENSP00000383165;GENSCAN00000042005	6.45871	0.000548324
Human	NR2C2	NR(2C1,2C2)	ENSP00000388387;ENSP00000384463;ENSP00000376814;GENSCAN00000045434	7.79628	9.28401e-05
Human	HNRNPK	HNRNPK	ENSP00000409456	4.85671	0.000616926
Human	PCBP2	PCBP2	ENSP00000447670	6.35882	0.000134126
Human	PCBP2	PCBP2	ENSP00000448762;ENSP00000446130	7.16986	8.5081e-05
Human	PCBP2	PCBP2	ENSP00000449062;ENSP00000394116;ENSP00000449070	5.77697	0.000490972
Human	ZBTB7A	ZBTB7A	ENSP00000471865;ENSP00000323670;GENSCAN00000002336	2.85121	0.0381491
Human	Apollo	DCLRE1B	GENSCAN00000000438;ENSP00000358576	5.19284	0.00133726
Human	PCBP1	PCBP(1,2)	GENSCAN00000004066;ENSP00000305556	4.75555	0.00170583
Human	FSBP	FSBP	GENSCAN00000009879;ENSP00000420405	5.14726	0.000892127
Human	NAIF1	NAIF1	GENSCAN00000013577;ENSP00000362170	3.26838	0.00735637
Human	ZNF827	ZNF827	GENSCAN00000016563	5.19554	0.00094334
Human	ZNF524	ZNF524	GENSCAN00000023803;ENSP00000466907;ENSP00000301073	6.49745	0.000670365
Human	TRF2	TRF2	GENSCAN00000029448	6.02043	0.0146706
Human	PCBP2	AMHR2,PCBP2	GENSCAN00000031682	3.69814	0.00526747
Medaka	POT1	POT1	ENSORLP00000000604;GENSCAN00000047906;GENSCAN00000038580	2.04323	0.0401679
Medaka	RUNX2	RUNX2	ENSORLP00000012750;ENSORLP00000012748;GENSCAN00000092630;GENSCAN00000047509	3.4824	0.00648817
Medaka	KLF12	KLF(12,7)	ENSORLP00000014074;GENSCAN00000053793;GENSCAN00000022592	1.97848	0.0413759
Medaka	TRF2	TRF(1,2)	ENSORLP00000014714	3.67556	0.00216939
Medaka	TRF2	TRF2	ENSORLP00000014721	4.46837	0.0015897
Medaka	CBFB	CBFB	ENSORLP00000017255;GENSCAN00000100800;ENSORLP00000017253	2.24006	0.0176168
Medaka	HOT1	HMBOX1	ENSORLP00000020336;ENSORLP00000020334	5.32077	0.00566762
Medaka	NAIF1	NAIF1	ENSORLP00000022898;ENSORLP00000022896;GENSCAN00000085167	3.44633	0.00898774
Medaka	RAP1	RAP1	GENSCAN00000013879;ENSORLP00000005541	5.64517	0.000401567
Medaka	ZBTB10	ZBTB10	GENSCAN00000020104	2.95328	0.00729781
Medaka	TRF2	TRF2	GENSCAN00000025572	5.17457	0.00113067
Mouse	ZNF276	ZNF276	ENSMUSP00000001092;GENSCAN00000011793	1.60126	0.0263582
Mouse	TIN2	TIN2	ENSMUSP00000007733	5.25296	6.36631e-05
Mouse	VEZF1	VEZF1	ENSMUSP00000018521;ENSMUSP00000114394	1.94772	0.0248679
Mouse	TRF1	TRF1	ENSMUSP00000027057;GENSCAN00000016147	3.98245	0.000261464
Mouse	CBFB	C16orf70,CBFB	ENSMUSP00000059382;ENSMUSP00000105021;GENSCAN00000046726;ENSMUSP00000105022	2.24619	0.00417032
Mouse	HOT1	HMBOX1	ENSMUSP00000066905;ENSMUSP00000135448;ENSMUSP00000135372;ENSMUSP00000022544;ENSMUSP00000135272;ENSMUSP00000135211;ENSMUSP00000135657;ENSMUSP00000134824;ENSMUSP00000135588	8.45051	6.10859e-05
Mouse	TRF2	TRF2	ENSMUSP00000068948;ENSMUSP00000112126	2.3185	0.00868863
Mouse	ZNF524	ZNF(524,581)	ENSMUSP00000083533;GENSCAN00000052334	5.12671	0.000217357
Mouse	POT1	POT1	ENSMUSP00000084089;GENSCAN00000025381	5.53663	0.00312758
Mouse	NR2C1	NR(2C1,2C2)	ENSMUSP00000100927;ENSMUSP00000096945;ENSMUSP00000089858;GENSCAN00000006572	3.51401	0.000969101
Mouse	CBFB	CBFB	ENSMUSP00000105019	2.14036	0.012454
Mouse	NR2C2	C3orf20,FGD5,NR(2C1,2C2)	ENSMUSP00000109090;GENSCAN00000041712;ENSMUSP00000109087	3.57231	0.000510379
Mouse	RUNX2	RUNX2	ENSMUSP00000109202;ENSMUSP00000124918;ENSMUSP00000109201;ENSMUSP00000123743;ENSMUSP00000123707;ENSMUSP00000124199	2.35288	0.00318815
Mouse	ZNF827	ZNF827	ENSMUSP00000113199	3.70589	0.00381856
Mouse	ZBTB7A	ZBTB7A	ENSMUSP00000113612;ENSMUSP00000113428;ENSMUSP00000047333;ENSMUSP00000113787	3.44642	0.000813896
Mouse	TRF2	TRF2	ENSMUSP00000118759;ENSMUSP00000065586	3.62728	0.000355323
Mouse	ZBTB10	ZBTB10	ENSMUSP00000119386	2.24504	0.0038497
Mouse	RUNX1	RUNX1	ENSMUSP00000131079;ENSMUSP00000023673;ENSMUSP00000109589;GENSCAN00000006036	1.84241	0.0159676
Mouse	POT1	POT1	ENSMUSP00000131928;ENSMUSP00000110986;GENSCAN00000015172;ENSMUSP00000110984;ENSMUSP00000110982	4.81339	0.000141913
Mouse	RAP1	RAP1	GENSCAN00000005805;ENSMUSP00000052170	3.43477	0.000532981
Mouse	ZNF827	ZNF827	GENSCAN00000006944	5.1173	0.000856477
Mouse	TPP1	TPP1	GENSCAN00000050171;ENSMUSP00000048180	5.24215	0.000107846
Opossum	ZBTB48	ZBTB48	ENSMODP00000000297;GENSCAN00000046735	4.89664	0.000405871
Opossum	PCBP1	PCBP2	ENSMODP00000000337;GENSCAN00000038797	4.3028	0.000219721
Opossum	ZNF827	ZNF827	ENSMODP00000000623	4.58057	0.0077635
Opossum	ZBTB7A	ZBTB7A	ENSMODP00000000929;GENSCAN00000018600	3.20867	0.00104025
Opossum	SRBD1	SRBD1	ENSMODP00000000979	1.49042	0.0299279
Opossum	RAP1	RAP1	ENSMODP00000002740;GENSCAN00000000920	5.60984	0.000552232
Opossum	TIN2	TIN2	ENSMODP00000003873;GENSCAN00000101024	4.97788	0.000283236
Opossum	NAIF1	FAM102A,NAIF1	ENSMODP00000007055;GENSCAN00000011183	2.72769	0.0146302
Opossum	TPP1	TPP1	ENSMODP00000007068	5.58547	0.000121689
Opossum	CBFB	CBFB	ENSMODP00000007882	3.14401	0.00128039
Opossum	ZBTB10	ZBTB10	ENSMODP00000008165	2.95311	0.00549026
Opossum	NR2C2	NR(2C1,2C2)	ENSMODP00000008737;GENSCAN00000104359	5.69508	2.93841e-05
Opossum	NR2C1	NR(2C1,2C2)	ENSMODP00000010277;GENSCAN00000025715	4.03111	0.00817739
Opossum	HOT1	HMBOX1	ENSMODP00000010939	3.24875	0.0017834
Opossum	POT1	POT1	ENSMODP00000019121	5.58832	0.000277089
Opossum	KDM1A	KDM1A	ENSMODP00000020160;GENSCAN00000107544	1.59855	0.0255214
Opossum	BEND7	BEND7	ENSMODP00000021060;GENSCAN00000027046	2.96363	0.0210282
Opossum	PCBP2	PCBP2	ENSMODP00000022130	3.12007	0.00409597
Opossum	RECQL	RECQL	ENSMODP00000022198;GENSCAN00000054953	2.73267	0.00212377
Opossum	RUNX1	RUNX1	ENSMODP00000026321	4.42799	0.000202835
Opossum	RUNX2	RUNX2	ENSMODP00000026322	2.55634	0.0023744
Opossum	TRF2	TRF2	ENSMODP00000028344;GENSCAN00000091582	6.76467	9.75052e-06
Opossum	VEZF1	VEZF1	ENSMODP00000034327;GENSCAN00000041959	1.79553	0.0165913
Opossum	TRF1	TRF1	ENSMODP00000038458	4.09282	0.000407509
Opossum	ZNF827	ZNF827	GENSCAN00000003871	3.41408	0.000938944
Opossum	RUNX2	RUNX2	GENSCAN00000042811	2.30253	0.0393629
Opossum	SRBD1	SRBD1	GENSCAN00000059078	1.57693	0.0393462
Opossum	Apollo	DCLRE1B	GENSCAN00000061653	5.66162	4.78022e-05
Opossum	SRBD1	SRBD1	GENSCAN00000067332	1.62715	0.0215938
Opossum	FSBP	FSBP	GENSCAN00000106223;ENSMODP00000009089	2.99052	0.00626144
Pig	PCBP2	PCBP2	ENSSSCP00000000289	6.05358	0.000126963
Pig	RECQL	RECQL	ENSSSCP00000000610;GENSCAN00000001301	3.46894	0.00113347
Pig	NR2C1	FGD6,NR2C1	ENSSSCP00000000965;GENSCAN00000037605	4.87058	0.00482284
Pig	TIN2	TIN2	ENSSSCP00000002180;GENSCAN00000044828	6.14645	0.00402578
Pig	RAP1	RAP1	ENSSSCP00000002918;GENSCAN00000014837	4.94809	0.000427653
Pig	TRF2	TRF2	ENSSSCP00000002980	7.23593	0.000319822
Pig	ZBTB48	ZBTB48	ENSSSCP00000003668;GENSCAN00000041325	5.29954	0.00331585
Pig	KDM1A	KDM1A	ENSSSCP00000003833;ENSSSCP00000003832;GENSCAN00000004699	2.87672	0.00341807
Pig	TRF1	TRF1	ENSSSCP00000006595	10.5486	0.000179807
Pig	ZNF827	ZNF827	ENSSSCP00000009642	3.86281	0.00700895
Pig	NR2C2	NR(2C1,2C2)	ENSSSCP00000012357;GENSCAN00000023236	4.937	0.00316516
Pig	RUNX1	RUNX1	ENSSSCP00000012832;GENSCAN00000048382	2.45399	0.00460382
Pig	ZNF524	ZNF(524,784)	ENSSSCP00000020326;GENSCAN00000043536;GENSCAN00000043508	5.34175	0.000311346
Pig	PCBP1	PCBP1	ENSSSCP00000022410;GENSCAN00000019556	5.09796	0.000105696
Pig	RUNX2	RUNX2	ENSSSCP00000022906	3.68288	0.00732163
Pig	ZNF276	ZNF276	ENSSSCP00000024942;GENSCAN00000049628	3.01013	0.00541032
Pig	HNRNPK	HNRNPK	ENSSSCP00000026450	4.87611	0.000235821
Pig	TPP1	ENKD1,TPP1	ENSSSCP00000027173;GENSCAN00000035330	3.87232	0.00880874
Pig	ZNF827	ZNF827	GENSCAN00000005086	4.88163	0.000273446
Pig	POT1	POT1	GENSCAN00000015600	6.11829	0.000130364
Pig	HNRNPK	HNRNPK	GENSCAN00000021551	5.65918	0.00022107
Pig	PCBP2	PCBP2	GENSCAN00000026590	3.23805	0.00599558
Pig	NAIF1	NAIF1	GENSCAN00000028859;ENSSSCP00000006032	1.76283	0.0481496
Pig	Apollo	DCLRE1B	GENSCAN00000037925;ENSSSCP00000007212	7.0844	3.43003e-05
Rabbit	PCBP3	COL6A1,PCBP3	ENSOCUP00000002335;GENSCAN00000018122	3.60024	0.02424
Rabbit	NR2C2	NR(2C1,2C2)	ENSOCUP00000006035;GENSCAN00000035532	2.65397	0.0123826
Rabbit	RECQL	RECQL	ENSOCUP00000007587;GENSCAN00000028320	3.84645	0.00171486
Rabbit	TPP1	TPP1	ENSOCUP00000007785;GENSCAN00000051061	3.49865	0.00211368
Rabbit	HNRNPK	C9orf64,HNRNPK	ENSOCUP00000008932;GENSCAN00000045824	6.12561	5.722e-05
Rabbit	POT1	POT1	ENSOCUP00000009148;GENSCAN00000051767	5.08802	0.000113368
Rabbit	ZBTB48	TAS1R1,ZBTB48	ENSOCUP00000009936;GENSCAN00000037574	1.98824	0.0468151
Rabbit	SRBD1	SRBD1	ENSOCUP00000013225	3.40183	0.00070634
Rabbit	RAP1	RAP1	ENSOCUP00000013368	4.60917	0.0174074
Rabbit	TRF2	TRF2	ENSOCUP00000015167;GENSCAN00000027561;ENSOCUP00000022061	6.84161	0.00142743
Rabbit	PCBP1	PCBP1	GENSCAN00000001804;ENSOCUP00000020092	4.11022	0.000387131
Rabbit	TRF1	TRF1	GENSCAN00000011182;ENSOCUP00000002423	2.66127	0.0152555
Rabbit	TIN2	TIN2	GENSCAN00000031393;ENSOCUP00000002536	2.35635	0.0197306
Rabbit	PCBP2	MARK(1,2,3),PCBP2	GENSCAN00000046370	3.12441	0.00830547
Rat	PCBP3	COL6A1,PCBP3	ENSRNOP00000001675;GENSCAN00000007532	5.04016	8.39212e-05
Rat	NR2C1	FGD6,NR(2C1,2C2)	ENSRNOP00000009578;GENSCAN00000057015	4.73568	0.000731627
Rat	KLF12	KLF12	ENSRNOP00000012424;GENSCAN00000004183	3.88032	0.0030999
Rat	NR2C2	FGD5,NR(2C1,2C2)	ENSRNOP00000014354;GENSCAN00000036665	6.69423	0.00134349
Rat	ZBTB10	ZBTB10	ENSRNOP00000015171	6.30631	0.000175244
Rat	ZNF827	ZNF827	ENSRNOP00000015929	4.48988	0.000721051
Rat	HOT1	HMBOX1	ENSRNOP00000017962;ENSRNOP00000029528;ENSRNOP00000029382	6.31864	9.69381e-05
Rat	SRBD1	SRBD1	ENSRNOP00000019895;ENSRNOP00000065410;GENSCAN00000028669	2.43339	0.00279568
Rat	FSBP	FSBP,RAD54B	ENSRNOP00000020245;GENSCAN00000017845	1.66789	0.0388794
Rat	ZNF276	ZNF276	ENSRNOP00000022324;GENSCAN00000020143;ENSRNOP00000059103	3.70265	0.000705031
Rat	HNRNPK	HNRNPK	ENSRNOP00000025915;GENSCAN00000002979;ENSRNOP00000066172;GENSCAN00000015317	5.89836	3.93262e-05
Rat	Apollo	DCLRE1B	ENSRNOP00000026213;GENSCAN00000056872	6.56903	0.00209119
Rat	ZBTB7A	MAP2K2,ZBTB7A	ENSRNOP00000027323;GENSCAN00000012926	8.39489	3.63467e-05
Rat	TIN2	TIN2	ENSRNOP00000027362;GENSCAN00000023004	4.24307	0.000300232
Rat	TRF2	TRF2	ENSRNOP00000027695;GENSCAN00000038311	5.74728	7.10935e-05
Rat	BEND7	BEND7	ENSRNOP00000029919;GENSCAN00000019839	2.71619	0.0162893
Rat	TRF1	TRF1	ENSRNOP00000043160;GENSCAN00000020819	4.23012	0.000684159
Rat	PCBP2	PCBP2	ENSRNOP00000052173	5.19975	7.34019e-05
Rat	TPP1	TPP1	ENSRNOP00000056334	4.1064	0.00107243
Rat	POT1	POT1	ENSRNOP00000057203	3.60305	0.000778353
Rat	RECQL	RECQL	ENSRNOP00000060671;GENSCAN00000000804	2.76643	0.00227675
Rat	POT1	POT1	ENSRNOP00000064381;GENSCAN00000002254	2.67592	0.00346622
Rat	ZNF827	ZNF827	GENSCAN00000006236	5.04626	0.000342785
Rat	ZNF524	ZNF524	GENSCAN00000008460	6.87734	0.000520779
Rat	HNRNPK	C9orf64,HNRNPK	GENSCAN00000008812	6.12396	0.000150047
Rat	RAP1	RAP1	GENSCAN00000011307;ENSRNOP00000014660	5.05688	0.000286258
Rat	ZBTB10	ZBTB10	GENSCAN00000017654	5.80154	0.000106151
Rat	POT1	POT1	GENSCAN00000031048	4.17011	0.00183279
Rat	ZBTB48	ZBTB48	GENSCAN00000032553;ENSRNOP00000012745	3.70911	0.00255691
Rat	PCBP1	PCBP1	GENSCAN00000042133	4.73736	0.0001099
Tasmanian devil	RAP1	RAP1	ENSSHAP00000003058;ENSSHAP00000003059;GENSCAN00000036863	7.94333	0.00138301
Tasmanian devil	NR2C1	FGD6,NR(2C1,2C2)	ENSSHAP00000004307;GENSCAN00000014141	3.67648	0.00473237
Tasmanian devil	TIN2	TGM1,TIN2	ENSSHAP00000004720;GENSCAN00000004822	6.99358	0.00282612
Tasmanian devil	ZBTB48	ZBTB48	ENSSHAP00000008353;GENSCAN00000030417	5.55217	0.00126142
Tasmanian devil	PCBP2	PCBP2	ENSSHAP00000008477	7.41742	5.86212e-06
Tasmanian devil	RUNX2	RUNX2	ENSSHAP00000011580	4.74764	0.000552988
Tasmanian devil	Apollo	DCLRE1B,HIPK(1,2,3)	ENSSHAP00000015502;GENSCAN00000027566	3.18724	0.00700968
Tasmanian devil	TRF1	TRF1	ENSSHAP00000018039	4.63012	0.0058878
Tasmanian devil	RECQL	RECQL	ENSSHAP00000018630;ENSSHAP00000018629;GENSCAN00000022455	2.22589	0.0178148
Tasmanian devil	POT1	POT1	ENSSHAP00000018692;GENSCAN00000043435	5.99362	6.43284e-05
Tasmanian devil	NR2C2	NR(2C1,2C2)	ENSSHAP00000018940;GENSCAN00000018071	8.23644	0.000229353
Tasmanian devil	HNRNPK	HNRNPK	ENSSHAP00000020168;GENSCAN00000043307	4.19018	0.000226237
Tasmanian devil	HNRNPK	HNRNPK	ENSSHAP00000020169	4.07845	0.0029986
Tasmanian devil	RUNX2	RUNX2	GENSCAN00000000876	3.57308	0.00115671
Tasmanian devil	TPP1	TPP1	GENSCAN00000007888	5.9836	0.00012401
Tasmanian devil	ZNF827	ZNF827	GENSCAN00000017096;ENSSHAP00000002484;ENSSHAP00000001250	3.8893	0.00576046
Tasmanian devil	RUNX1	RUNX1	GENSCAN00000019856;ENSSHAP00000017397	3.09411	0.00222202
Tasmanian devil	PCBP2	PCBP2	GENSCAN00000026075	3.15723	0.00601245
Tasmanian devil	TRF2	TRF2	GENSCAN00000028995;ENSSHAP00000016135	9.91338	0.00066752
Tasmanian devil	SRBD1	SRBD1	GENSCAN00000040763	1.55108	0.0219277
Tasmanian devil	SRBD1	SRBD1	GENSCAN00000040772	1.66681	0.0239716
Tasmanian devil	ZNF524	ZNF524	GENSCAN00000043611;ENSSHAP00000004186	3.94716	0.00239838
Tammar wallaby	PCBP2	PCBP2	ENSMEUP00000001732	7.11415	2.66415e-05
Tammar wallaby	HNRNPK	HNRNPK	ENSMEUP00000006372;GENSCAN00000029460	4.29103	0.00117349
Tammar wallaby	RECQL	RECQL	ENSMEUP00000008484;GENSCAN00000048621	1.90148	0.045857
Tammar wallaby	TIN2	TIN2	ENSMEUP00000009086;GENSCAN00000013743	3.4234	0.00124081
Tammar wallaby	NR2C2	NR2C2	ENSMEUP00000010764	4.37612	0.0327111
Tammar wallaby	POT1	POT1	ENSMEUP00000013217	2.92171	0.0271363
Tammar wallaby	TRF1	TRF1	ENSMEUP00000013608	4.61831	0.00234441
Tammar wallaby	SRBD1	SRBD1	ENSMEUP00000013940	1.57453	0.0240105
Tammar wallaby	TPP1	TPP1	GENSCAN00000008037	4.8695	0.000468305
Tammar wallaby	POT1	POT1	GENSCAN00000018837	3.7648	0.00285382
Tammar wallaby	TRF2	TRF2	GENSCAN00000024671;ENSMEUP00000003445	8.47883	0.00023695
Tammar wallaby	ZBTB48	ZBTB48	GENSCAN00000033470;ENSMEUP00000004846	1.86294	0.0309676
Tammar wallaby	PCBP2	PCBP2	GENSCAN00000045944	7.31963	9.80624e-05
Tammar wallaby	RAP1	RAP1	GENSCAN00000093671;ENSMEUP00000007948	9.48216	0.000112039
Clawed frog	KDM1A		ENSXETP00000007985;ENSXETP00000059994	1.72271	0.0327274
Clawed frog	NR2C2	FGD5,NR2C2	ENSXETP00000010442;GENSCAN00000026774	2.65102	0.0267967
Clawed frog	ZBTB48		ENSXETP00000024275	4.59209	0.000587385
Clawed frog	PCBP3	PCBP2	ENSXETP00000025069;ENSXETP00000027708;GENSCAN00000024666	1.85839	0.0179067
Clawed frog	TPP1	TPP1	ENSXETP00000039091;GENSCAN00000032209	7.11759	8.23378e-05
Clawed frog	CBFB	CBFB	ENSXETP00000043278;GENSCAN00000041409	3.05737	0.00301019
Clawed frog	POT1	POT1	ENSXETP00000045895;GENSCAN00000040182	4.09168	0.000972288
Clawed frog	NR2C1	NR(2C1,2C2)	ENSXETP00000051399;GENSCAN00000009378	2.68019	0.0164973
Clawed frog	TRF2	TRF2	ENSXETP00000059331;GENSCAN00000029223	5.81679	0.000161273
Clawed frog	RUNX2	RUNX2	ENSXETP00000060162;ENSXETP00000002966;GENSCAN00000012470	3.26314	0.00379704
Clawed frog	FSBP	FSBP	ENSXETP00000061862;ENSXETP00000032144	6.22991	0.00131689
Clawed frog	TIN2		ENSXETP00000063737;GENSCAN00000032079	6.57304	0.000103428
Clawed frog	VEZF1	VEZF1	GENSCAN00000016953;ENSXETP00000058531;ENSXETP00000019604	1.68515	0.0304703
Clawed frog	RAP1	RAP1	GENSCAN00000017455;ENSXETP00000027303	5.84535	4.27556e-05
Clawed frog	KDM1A	KDM1A	GENSCAN00000029055	1.46756	0.0402879
Clawed frog	Apollo		GENSCAN00000034986;ENSXETP00000028864	5.7595	7.53643e-05
Clawed frog	ZBTB48		GENSCAN00000037602	2.44761	0.0119431
Clawed frog	ZNF827		GENSCAN00000043173	5.38596	0.000458062
Zebra finch	BEND7	BEND7	ENSTGUP00000002351;GENSCAN00000022725	2.56297	0.00662794
Zebra finch	ZBTB48	ZBTB48	ENSTGUP00000002667;GENSCAN00000055545	4.09745	0.00187888
Zebra finch	NAIF1	FAM102A,NAIF1	ENSTGUP00000003631;GENSCAN00000021480	2.1381	0.0163302
Zebra finch	POT1	POT1	ENSTGUP00000004367	3.04856	0.00192331
Zebra finch	RUNX1	RUNX1	ENSTGUP00000004858	3.89042	0.000860734
Zebra finch	CBFB	CBFB	ENSTGUP00000006864	5.66435	0.000961719
Zebra finch	RAP1	RAP1	ENSTGUP00000008647;GENSCAN00000013370	3.33043	0.00178942
Zebra finch	VEZF1	VEZF1	ENSTGUP00000008674;ENSTGUP00000016315;ENSTGUP00000008679	1.38803	0.0322698
Zebra finch	NR2C2	NR(2C1,2C2)	ENSTGUP00000010933;GENSCAN00000057862	3.63903	0.000476465
Zebra finch	RUNX2	RUNX2	ENSTGUP00000013641;GENSCAN00000000083	5.41807	0.0052052
Zebra finch	RUNX1	RUNX1	ENSTGUP00000016657;GENSCAN00000054371	3.24147	0.00378353
Zebra finch	ZNF827	ZNF827	GENSCAN00000004472	5.07843	0.000186389
Zebra finch	FSBP	FSBP	GENSCAN00000011465;ENSTGUP00000012247	2.24758	0.00834063
Zebra finch	TRF2	TRF2	GENSCAN00000014963;ENSTGUP00000008338;ENSTGUP00000008336	8.95101	6.27975e-06
Zebra finch	ZNF276	ZNF276	GENSCAN00000028094	3.12417	0.00266917
Zebra finch	KDM1A	KDM1A	GENSCAN00000036744;ENSTGUP00000001487	1.82291	0.0181959
Zebrafish	RAP1	RAP1	ENSDARP00000051258;GENSCAN00000012785;ENSDARP00000104789;ENSDARP00000051257	4.74968	0.00431913
Zebrafish	TRF2	TRF2	ENSDARP00000057422	4.20475	0.00298098
Zebrafish	ZBTB10	ZBTB10	ENSDARP00000097547;GENSCAN00000005966	3.34121	0.00570142
Zebrafish	POT1	GPR37,POT1	ENSDARP00000102969;GENSCAN00000014375	1.65512	0.0496436
Zebrafish	NR2C2	NR(2C1,2C2)	ENSDARP00000107308;ENSDARP00000015215;GENSCAN00000020136	3.60553	0.0124021
Zebrafish	ZBTB48	ZBTB48	ENSDARP00000114087;ENSDARP00000057363;GENSCAN00000033979	3.89433	0.00102667
Zebrafish	RUNX2	RUNX2	ENSDARP00000116368;ENSDARP00000096167;ENSDARP00000076288	3.98184	0.000664471
